# Supplementary material for: Ecology and Host Identity Outweigh Evolutionary History in Shaping the Bat Microbiome
Source: mSystems. 2019 Nov 12;4(6):e00511-19. doi: 10.1128/mSystems.00511-19 (PMC7407897; doi:10.1128/mSystems.00511-19)
Supplement: TABLE S1 [file mSystems.00511-19-st001.xlsx]

## Sheet: Sheet1
Table S1. Full sampling locality data. County name corresponds to map labels in main text, Figure 1.
Site Name	Country	County	Specific locality	GPS Coordinates	Elevation (m)
Acholi	Uganda	Acholi	Agoro-Agu Forest Reserve	N 3.81039 E32.92264	1935
Aringa	Uganda	Aringa	Aringa Bridge	N 3.71665 E 32.89481	926
Buyangu	Kenya	Kakamega	Buyangu KWS HQ, Kakamega Forest Nat. Reserve	N 00.35500 E 034.86567	1618
Buzambuli	Kenya	Kakamega	Buzambuli Trail 3, Kakamega Forest Nat. Reserve	N 00.34375 E 034.85660	1564
Chyulu	Kenya	Makueni	Guano cave 3, Chyulu Hills National Park	S 02.33952 E 037.70911	1062
Diatomite	Kenya	Nakuru	Diatomite cave, Gilgil	S 00.43010 E 036.17368	1900
Ikhondo	Kenya	Kakamega	Ikhondo Junction, Kakamega Forest Nat. Reserve	N 00.35293 E 034.86720	1590
Kaboga	Kenya	Kilifi	Kaboga cave, Gede	S 03.33452 E 040.03074	19
Kaptum	Uganda	Kaptum	Kaptum Cave	N 1.4474 E 34.5769	1678
Karamoja	Uganda	Karamoja	Mount Morungole	N 03.81083 E 34.02931	2520
Kariandusi	Kenya	Nakuru	Kariandusi mines, Gilgil	S 00.45143 E 036.28194	1856
Kitum	Kenya	Trans Nzoia	Kitum cave, Mount Elgon National Park	N 01.02937 E 034.75580	2362
Lionhill	Kenya	Nakuru	Lion Hill cave, Lake Nakuru National Park	S 00.34589 E 036.11918	1816
Lirhanda	Kenya	Kakamega	Lirhanda cave, Kakamega Forest	N 00.21176 E 034.89856	1540
Mahiakalo	Kenya	Kakamega	Mahiakalo cave, Kakamega Forest	N 00.24454 E 034.90688	1641
Makingeny	Kenya	Trans Nzoia	Makingeny cave, Mount Elgon National Park	N 01.03553 E 034.75305	2374
Makuruhu	Kenya	Kilifi	Makuruhu cave, Gede	S 03.32319 E 040.04153	17
Pipeline	Kenya	Nakuru	Pipeline cave, Gilgil	S 00.53911 E036.29431	1943
Soysambu	Kenya	Nakuru	Monkey Bridge campsite, Soysambu Conservancy	S 00.39227 E 036.21117	1821
Watamu	Kenya	Kilifi	Watamu cave, Gede	S 03.35109 E 040.01544	8
