# Supplementary material for: Ecology and Host Identity Outweigh Evolutionary History in Shaping the Bat Microbiome
Source: mSystems. 2019 Nov 12;4(6):e00511-19. doi: 10.1128/mSystems.00511-19 (PMC7407897; doi:10.1128/mSystems.00511-19)
Supplement: TABLE S2 [file mSystems.00511-19-st002.xlsx]

## Sheet: Table_S2_host_sampling.csv
Table S2. Host voucher data and sampling
Accessionvnumber	SampleID	SampleType	FieldID	Host_Order	Host_Family	Host_Genus	Host_species	Diet	Mass (g)	Forearm	Age	Sex	Map_Site	Site_name	Elevation	Full_Locality	Country	County	Specific.locality	GPS.Coordinates
FMNH232428	JCK.10302.TongueEtOH	Tongue	JCK.10302	Chiroptera	Pteropodidae	Myonycteris	angolensis	Frugivore	68.5	77	Ad	Female	Acholi	Acholi	1935	Acholi Region; Lamwo District; Agoro-Agu Forest Reserve; Uganda	Uganda	Acholi	Agoro-Agu Forest Reserve	N 3.81039 E32.92264
FMNH232428	JCK.10302.SkinEtOH	Skin	JCK.10302	Chiroptera	Pteropodidae	Myonycteris	angolensis	Frugivore	68.5	77	Ad	Female	Acholi	Acholi	1935	Acholi Region; Lamwo District; Agoro-Agu Forest Reserve; Uganda	Uganda	Acholi	Agoro-Agu Forest Reserve	N 3.81039 E32.92264
FMNH232428	JCK.10302.FecalFTA	Gut	JCK.10302	Chiroptera	Pteropodidae	Myonycteris	angolensis	Frugivore	68.5	77	Ad	Female	Acholi	Acholi	1935	Acholi Region; Lamwo District; Agoro-Agu Forest Reserve; Uganda	Uganda	Acholi	Agoro-Agu Forest Reserve	N 3.81039 E32.92264
FMNH232427	JCK.10301.TongueEtOH	Tongue	JCK.10301	Chiroptera	Pteropodidae	Myonycteris	angolensis	Frugivore	67	80	Ad	Female	Acholi	Acholi	1935	Acholi Region; Lamwo District; Agoro-Agu Forest Reserve; Uganda	Uganda	Acholi	Agoro-Agu Forest Reserve	N 3.81039 E32.92264
FMNH232427	JCK.10301.SkinEtOH	Skin	JCK.10301	Chiroptera	Pteropodidae	Myonycteris	angolensis	Frugivore	67	80	Ad	Female	Acholi	Acholi	1935	Acholi Region; Lamwo District; Agoro-Agu Forest Reserve; Uganda	Uganda	Acholi	Agoro-Agu Forest Reserve	N 3.81039 E32.92264
FMNH232427	JCK.10301.FecalFTA	Gut	JCK.10301	Chiroptera	Pteropodidae	Myonycteris	angolensis	Frugivore	67	80	Ad	Female	Acholi	Acholi	1935	Acholi Region; Lamwo District; Agoro-Agu Forest Reserve; Uganda	Uganda	Acholi	Agoro-Agu Forest Reserve	N 3.81039 E32.92264
FMNH232426	JCK.10299.TongueEtOH	Tongue	JCK.10299	Chiroptera	Pteropodidae	Myonycteris	angolensis	Frugivore	66	76	Ad	Female	Acholi	Acholi	1935	Acholi Region; Lamwo District; Agoro-Agu Forest Reserve; Uganda	Uganda	Acholi	Agoro-Agu Forest Reserve	N 3.81039 E32.92264
FMNH232426	JCK.10299.SkinEtOH	Skin	JCK.10299	Chiroptera	Pteropodidae	Myonycteris	angolensis	Frugivore	66	76	Ad	Female	Acholi	Acholi	1935	Acholi Region; Lamwo District; Agoro-Agu Forest Reserve; Uganda	Uganda	Acholi	Agoro-Agu Forest Reserve	N 3.81039 E32.92264
FMNH232426	JCK.10299.FecalFTA	Gut	JCK.10299	Chiroptera	Pteropodidae	Myonycteris	angolensis	Frugivore	66	76	Ad	Female	Acholi	Acholi	1935	Acholi Region; Lamwo District; Agoro-Agu Forest Reserve; Uganda	Uganda	Acholi	Agoro-Agu Forest Reserve	N 3.81039 E32.92264
FMNH232486	JCK.10337.TongueEtOH	Tongue	JCK.10337	Chiroptera	Pteropodidae	Stenonycteris	lanosus	Frugivore	82	85	Yad	Female	Acholi	Acholi	1935	Acholi Region; Lamwo District; Agoro-Agu Forest Reserve; Uganda	Uganda	Acholi	Agoro-Agu Forest Reserve	N 3.81039 E32.92264
FMNH232486	JCK.10337.SkinEtOH	Skin	JCK.10337	Chiroptera	Pteropodidae	Stenonycteris	lanosus	Frugivore	82	85	Yad	Female	Acholi	Acholi	1935	Acholi Region; Lamwo District; Agoro-Agu Forest Reserve; Uganda	Uganda	Acholi	Agoro-Agu Forest Reserve	N 3.81039 E32.92264
FMNH232486	JCK.10337.FecalFTA	Gut	JCK.10337	Chiroptera	Pteropodidae	Stenonycteris	lanosus	Frugivore	82	85	Yad	Female	Acholi	Acholi	1935	Acholi Region; Lamwo District; Agoro-Agu Forest Reserve; Uganda	Uganda	Acholi	Agoro-Agu Forest Reserve	N 3.81039 E32.92264
FMNH232512	JCK.10409.TongueEtOH	Tongue	JCK.10409	Chiroptera	Pteropodidae	Stenonycteris	lanosus	Frugivore	102	88	Ad	Female	Acholi	Acholi	1935	Acholi Region; Lamwo District; Agoro-Agu Forest Reserve; Uganda	Uganda	Acholi	Agoro-Agu Forest Reserve	N 3.81039 E32.92264
FMNH232512	JCK.10409.SkinEtOH	Skin	JCK.10409	Chiroptera	Pteropodidae	Stenonycteris	lanosus	Frugivore	102	88	Ad	Female	Acholi	Acholi	1935	Acholi Region; Lamwo District; Agoro-Agu Forest Reserve; Uganda	Uganda	Acholi	Agoro-Agu Forest Reserve	N 3.81039 E32.92264
FMNH232512	JCK.10409.FecalFTA	Gut	JCK.10409	Chiroptera	Pteropodidae	Stenonycteris	lanosus	Frugivore	102	88	Ad	Female	Acholi	Acholi	1935	Acholi Region; Lamwo District; Agoro-Agu Forest Reserve; Uganda	Uganda	Acholi	Agoro-Agu Forest Reserve	N 3.81039 E32.92264
FMNH232511	JCK.10408.TongueEtOH	Tongue	JCK.10408	Chiroptera	Pteropodidae	Stenonycteris	lanosus	Frugivore	95	85	Ad	Female	Acholi	Acholi	1935	Acholi Region; Lamwo District; Agoro-Agu Forest Reserve; Uganda	Uganda	Acholi	Agoro-Agu Forest Reserve	N 3.81039 E32.92264
FMNH232511	JCK.10408.SkinEtOH	Skin	JCK.10408	Chiroptera	Pteropodidae	Stenonycteris	lanosus	Frugivore	95	85	Ad	Female	Acholi	Acholi	1935	Acholi Region; Lamwo District; Agoro-Agu Forest Reserve; Uganda	Uganda	Acholi	Agoro-Agu Forest Reserve	N 3.81039 E32.92264
FMNH232511	JCK.10408.FecalFTA	Gut	JCK.10408	Chiroptera	Pteropodidae	Stenonycteris	lanosus	Frugivore	95	85	Ad	Female	Acholi	Acholi	1935	Acholi Region; Lamwo District; Agoro-Agu Forest Reserve; Uganda	Uganda	Acholi	Agoro-Agu Forest Reserve	N 3.81039 E32.92264
FMNH232510	JCK.10407.TongueEtOH	Tongue	JCK.10407	Chiroptera	Pteropodidae	Stenonycteris	lanosus	Frugivore	90	89	Ad	Female	Acholi	Acholi	1935	Acholi Region; Lamwo District; Agoro-Agu Forest Reserve; Uganda	Uganda	Acholi	Agoro-Agu Forest Reserve	N 3.81039 E32.92264
FMNH232510	JCK.10407.SkinEtOH	Skin	JCK.10407	Chiroptera	Pteropodidae	Stenonycteris	lanosus	Frugivore	90	89	Ad	Female	Acholi	Acholi	1935	Acholi Region; Lamwo District; Agoro-Agu Forest Reserve; Uganda	Uganda	Acholi	Agoro-Agu Forest Reserve	N 3.81039 E32.92264
FMNH232510	JCK.10407.FecalFTA	Gut	JCK.10407	Chiroptera	Pteropodidae	Stenonycteris	lanosus	Frugivore	90	89	Ad	Female	Acholi	Acholi	1935	Acholi Region; Lamwo District; Agoro-Agu Forest Reserve; Uganda	Uganda	Acholi	Agoro-Agu Forest Reserve	N 3.81039 E32.92264
FMNH232507	JCK.10404.TongueEtOH	Tongue	JCK.10404	Chiroptera	Pteropodidae	Stenonycteris	lanosus	Frugivore	93.5	87	Ad	Male	Acholi	Acholi	1935	Acholi Region; Lamwo District; Agoro-Agu Forest Reserve; Uganda	Uganda	Acholi	Agoro-Agu Forest Reserve	N 3.81039 E32.92264
FMNH232507	JCK.10404.SkinEtOH	Skin	JCK.10404	Chiroptera	Pteropodidae	Stenonycteris	lanosus	Frugivore	93.5	87	Ad	Male	Acholi	Acholi	1935	Acholi Region; Lamwo District; Agoro-Agu Forest Reserve; Uganda	Uganda	Acholi	Agoro-Agu Forest Reserve	N 3.81039 E32.92264
FMNH232507	JCK.10404.FecalFTA	Gut	JCK.10404	Chiroptera	Pteropodidae	Stenonycteris	lanosus	Frugivore	93.5	87	Ad	Male	Acholi	Acholi	1935	Acholi Region; Lamwo District; Agoro-Agu Forest Reserve; Uganda	Uganda	Acholi	Agoro-Agu Forest Reserve	N 3.81039 E32.92264
FMNH232506	JCK.10403.TongueEtOH	Tongue	JCK.10403	Chiroptera	Pteropodidae	Stenonycteris	lanosus	Frugivore	70.5	83	Sa	Male	Acholi	Acholi	1935	Acholi Region; Lamwo District; Agoro-Agu Forest Reserve; Uganda	Uganda	Acholi	Agoro-Agu Forest Reserve	N 3.81039 E32.92264
FMNH232506	JCK.10403.SkinEtOH	Skin	JCK.10403	Chiroptera	Pteropodidae	Stenonycteris	lanosus	Frugivore	70.5	83	Sa	Male	Acholi	Acholi	1935	Acholi Region; Lamwo District; Agoro-Agu Forest Reserve; Uganda	Uganda	Acholi	Agoro-Agu Forest Reserve	N 3.81039 E32.92264
FMNH232506	JCK.10403.FecalFTA	Gut	JCK.10403	Chiroptera	Pteropodidae	Stenonycteris	lanosus	Frugivore	70.5	83	Sa	Male	Acholi	Acholi	1935	Acholi Region; Lamwo District; Agoro-Agu Forest Reserve; Uganda	Uganda	Acholi	Agoro-Agu Forest Reserve	N 3.81039 E32.92264
FMNH232505	JCK.10386.TongueEtOH	Tongue	JCK.10386	Chiroptera	Pteropodidae	Stenonycteris	lanosus	Frugivore	60.5	78	Sa	Male	Acholi	Acholi	1935	Acholi Region; Lamwo District; Agoro-Agu Forest Reserve; Uganda	Uganda	Acholi	Agoro-Agu Forest Reserve	N 3.81039 E32.92264
FMNH232505	JCK.10386.SkinEtOH	Skin	JCK.10386	Chiroptera	Pteropodidae	Stenonycteris	lanosus	Frugivore	60.5	78	Sa	Male	Acholi	Acholi	1935	Acholi Region; Lamwo District; Agoro-Agu Forest Reserve; Uganda	Uganda	Acholi	Agoro-Agu Forest Reserve	N 3.81039 E32.92264
FMNH232505	JCK.10386.FecalFTA	Gut	JCK.10386	Chiroptera	Pteropodidae	Stenonycteris	lanosus	Frugivore	60.5	78	Sa	Male	Acholi	Acholi	1935	Acholi Region; Lamwo District; Agoro-Agu Forest Reserve; Uganda	Uganda	Acholi	Agoro-Agu Forest Reserve	N 3.81039 E32.92264
FMNH232502	JCK.10383.TongueEtOH	Tongue	JCK.10383	Chiroptera	Pteropodidae	Stenonycteris	lanosus	Frugivore	87.5	85	Yad	Female	Acholi	Acholi	1935	Acholi Region; Lamwo District; Agoro-Agu Forest Reserve; Uganda	Uganda	Acholi	Agoro-Agu Forest Reserve	N 3.81039 E32.92264
FMNH232502	JCK.10383.SkinEtOH	Skin	JCK.10383	Chiroptera	Pteropodidae	Stenonycteris	lanosus	Frugivore	87.5	85	Yad	Female	Acholi	Acholi	1935	Acholi Region; Lamwo District; Agoro-Agu Forest Reserve; Uganda	Uganda	Acholi	Agoro-Agu Forest Reserve	N 3.81039 E32.92264
FMNH232502	JCK.10383.FecalFTA	Gut	JCK.10383	Chiroptera	Pteropodidae	Stenonycteris	lanosus	Frugivore	87.5	85	Yad	Female	Acholi	Acholi	1935	Acholi Region; Lamwo District; Agoro-Agu Forest Reserve; Uganda	Uganda	Acholi	Agoro-Agu Forest Reserve	N 3.81039 E32.92264
FMNH232501	JCK.10381.TongueEtOH	Tongue	JCK.10381	Chiroptera	Pteropodidae	Stenonycteris	lanosus	Frugivore	96	88	Ad	Male	Acholi	Acholi	1935	Acholi Region; Lamwo District; Agoro-Agu Forest Reserve; Uganda	Uganda	Acholi	Agoro-Agu Forest Reserve	N 3.81039 E32.92264
FMNH232501	JCK.10381.SkinEtOH	Skin	JCK.10381	Chiroptera	Pteropodidae	Stenonycteris	lanosus	Frugivore	96	88	Ad	Male	Acholi	Acholi	1935	Acholi Region; Lamwo District; Agoro-Agu Forest Reserve; Uganda	Uganda	Acholi	Agoro-Agu Forest Reserve	N 3.81039 E32.92264
FMNH232501	JCK.10381.FecalFTA	Gut	JCK.10381	Chiroptera	Pteropodidae	Stenonycteris	lanosus	Frugivore	96	88	Ad	Male	Acholi	Acholi	1935	Acholi Region; Lamwo District; Agoro-Agu Forest Reserve; Uganda	Uganda	Acholi	Agoro-Agu Forest Reserve	N 3.81039 E32.92264
FMNH232500	JCK.10380.TongueEtOH	Tongue	JCK.10380	Chiroptera	Pteropodidae	Stenonycteris	lanosus	Frugivore	120	90	Ad	Male	Acholi	Acholi	1935	Acholi Region; Lamwo District; Agoro-Agu Forest Reserve; Uganda	Uganda	Acholi	Agoro-Agu Forest Reserve	N 3.81039 E32.92264
FMNH232500	JCK.10380.SkinEtOH	Skin	JCK.10380	Chiroptera	Pteropodidae	Stenonycteris	lanosus	Frugivore	120	90	Ad	Male	Acholi	Acholi	1935	Acholi Region; Lamwo District; Agoro-Agu Forest Reserve; Uganda	Uganda	Acholi	Agoro-Agu Forest Reserve	N 3.81039 E32.92264
FMNH232500	JCK.10380.FecalFTA	Gut	JCK.10380	Chiroptera	Pteropodidae	Stenonycteris	lanosus	Frugivore	120	90	Ad	Male	Acholi	Acholi	1935	Acholi Region; Lamwo District; Agoro-Agu Forest Reserve; Uganda	Uganda	Acholi	Agoro-Agu Forest Reserve	N 3.81039 E32.92264
FMNH232495	JCK.10368.SkinEtOH	Skin	JCK.10368	Chiroptera	Pteropodidae	Stenonycteris	lanosus	Frugivore	104	90	Ad	Female	Acholi	Acholi	1935	Acholi Region; Lamwo District; Agoro-Agu Forest Reserve; Uganda	Uganda	Acholi	Agoro-Agu Forest Reserve	N 3.81039 E32.92264
FMNH232495	JCK.10368.FecalFTA	Gut	JCK.10368	Chiroptera	Pteropodidae	Stenonycteris	lanosus	Frugivore	104	90	Ad	Female	Acholi	Acholi	1935	Acholi Region; Lamwo District; Agoro-Agu Forest Reserve; Uganda	Uganda	Acholi	Agoro-Agu Forest Reserve	N 3.81039 E32.92264
FMNH232491	JCK.10364.TongueEtOH	Tongue	JCK.10364	Chiroptera	Pteropodidae	Stenonycteris	lanosus	Frugivore	77.5	83	Sa	Male	Acholi	Acholi	1935	Acholi Region; Lamwo District; Agoro-Agu Forest Reserve; Uganda	Uganda	Acholi	Agoro-Agu Forest Reserve	N 3.81039 E32.92264
FMNH232491	JCK.10364.SkinEtOH	Skin	JCK.10364	Chiroptera	Pteropodidae	Stenonycteris	lanosus	Frugivore	77.5	83	Sa	Male	Acholi	Acholi	1935	Acholi Region; Lamwo District; Agoro-Agu Forest Reserve; Uganda	Uganda	Acholi	Agoro-Agu Forest Reserve	N 3.81039 E32.92264
FMNH232491	JCK.10364.FecalFTA	Gut	JCK.10364	Chiroptera	Pteropodidae	Stenonycteris	lanosus	Frugivore	77.5	83	Sa	Male	Acholi	Acholi	1935	Acholi Region; Lamwo District; Agoro-Agu Forest Reserve; Uganda	Uganda	Acholi	Agoro-Agu Forest Reserve	N 3.81039 E32.92264
FMNH232489	JCK.10361.TongueEtOH	Tongue	JCK.10361	Chiroptera	Pteropodidae	Stenonycteris	lanosus	Frugivore	82	84	Yad	Male	Acholi	Acholi	1935	Acholi Region; Lamwo District; Agoro-Agu Forest Reserve; Uganda	Uganda	Acholi	Agoro-Agu Forest Reserve	N 3.81039 E32.92264
FMNH232489	JCK.10361.SkinEtOH	Skin	JCK.10361	Chiroptera	Pteropodidae	Stenonycteris	lanosus	Frugivore	82	84	Yad	Male	Acholi	Acholi	1935	Acholi Region; Lamwo District; Agoro-Agu Forest Reserve; Uganda	Uganda	Acholi	Agoro-Agu Forest Reserve	N 3.81039 E32.92264
FMNH232489	JCK.10361.FecalFTA	Gut	JCK.10361	Chiroptera	Pteropodidae	Stenonycteris	lanosus	Frugivore	82	84	Yad	Male	Acholi	Acholi	1935	Acholi Region; Lamwo District; Agoro-Agu Forest Reserve; Uganda	Uganda	Acholi	Agoro-Agu Forest Reserve	N 3.81039 E32.92264
FMNH232488	JCK.10339.TongueEtOH	Tongue	JCK.10339	Chiroptera	Pteropodidae	Stenonycteris	lanosus	Frugivore	89	85	Yad	Female	Acholi	Acholi	1935	Acholi Region; Lamwo District; Agoro-Agu Forest Reserve; Uganda	Uganda	Acholi	Agoro-Agu Forest Reserve	N 3.81039 E32.92264
FMNH232488	JCK.10339.SkinEtOH	Skin	JCK.10339	Chiroptera	Pteropodidae	Stenonycteris	lanosus	Frugivore	89	85	Yad	Female	Acholi	Acholi	1935	Acholi Region; Lamwo District; Agoro-Agu Forest Reserve; Uganda	Uganda	Acholi	Agoro-Agu Forest Reserve	N 3.81039 E32.92264
FMNH232488	JCK.10339.FecalFTA	Gut	JCK.10339	Chiroptera	Pteropodidae	Stenonycteris	lanosus	Frugivore	89	85	Yad	Female	Acholi	Acholi	1935	Acholi Region; Lamwo District; Agoro-Agu Forest Reserve; Uganda	Uganda	Acholi	Agoro-Agu Forest Reserve	N 3.81039 E32.92264
FMNH232487	JCK.10338.TongueEtOH	Tongue	JCK.10338	Chiroptera	Pteropodidae	Stenonycteris	lanosus	Frugivore	73.5	80	Ad	Female	Acholi	Acholi	1935	Acholi Region; Lamwo District; Agoro-Agu Forest Reserve; Uganda	Uganda	Acholi	Agoro-Agu Forest Reserve	N 3.81039 E32.92264
FMNH232487	JCK.10338.SkinEtOH	Skin	JCK.10338	Chiroptera	Pteropodidae	Stenonycteris	lanosus	Frugivore	73.5	80	Ad	Female	Acholi	Acholi	1935	Acholi Region; Lamwo District; Agoro-Agu Forest Reserve; Uganda	Uganda	Acholi	Agoro-Agu Forest Reserve	N 3.81039 E32.92264
FMNH232487	JCK.10338.FecalFTA	Gut	JCK.10338	Chiroptera	Pteropodidae	Stenonycteris	lanosus	Frugivore	73.5	80	Ad	Female	Acholi	Acholi	1935	Acholi Region; Lamwo District; Agoro-Agu Forest Reserve; Uganda	Uganda	Acholi	Agoro-Agu Forest Reserve	N 3.81039 E32.92264
FMNH232482	JCK.10332.TongueEtOH	Tongue	JCK.10332	Chiroptera	Pteropodidae	Stenonycteris	lanosus	Frugivore	103	87	Ad	Male	Acholi	Acholi	1935	Acholi Region; Lamwo District; Agoro-Agu Forest Reserve; Uganda	Uganda	Acholi	Agoro-Agu Forest Reserve	N 3.81039 E32.92264
FMNH232482	JCK.10332.SkinEtOH	Skin	JCK.10332	Chiroptera	Pteropodidae	Stenonycteris	lanosus	Frugivore	103	87	Ad	Male	Acholi	Acholi	1935	Acholi Region; Lamwo District; Agoro-Agu Forest Reserve; Uganda	Uganda	Acholi	Agoro-Agu Forest Reserve	N 3.81039 E32.92264
FMNH232482	JCK.10332.FecalFTA	Gut	JCK.10332	Chiroptera	Pteropodidae	Stenonycteris	lanosus	Frugivore	103	87	Ad	Male	Acholi	Acholi	1935	Acholi Region; Lamwo District; Agoro-Agu Forest Reserve; Uganda	Uganda	Acholi	Agoro-Agu Forest Reserve	N 3.81039 E32.92264
FMNH232481	JCK.10305.TongueEtOH	Tongue	JCK.10305	Chiroptera	Pteropodidae	Stenonycteris	lanosus	Frugivore	85	86	Yad	Female	Acholi	Acholi	1935	Acholi Region; Lamwo District; Agoro-Agu Forest Reserve; Uganda	Uganda	Acholi	Agoro-Agu Forest Reserve	N 3.81039 E32.92264
FMNH232481	JCK.10305.SkinEtOH	Skin	JCK.10305	Chiroptera	Pteropodidae	Stenonycteris	lanosus	Frugivore	85	86	Yad	Female	Acholi	Acholi	1935	Acholi Region; Lamwo District; Agoro-Agu Forest Reserve; Uganda	Uganda	Acholi	Agoro-Agu Forest Reserve	N 3.81039 E32.92264
FMNH232481	JCK.10305.FecalFTA	Gut	JCK.10305	Chiroptera	Pteropodidae	Stenonycteris	lanosus	Frugivore	85	86	Yad	Female	Acholi	Acholi	1935	Acholi Region; Lamwo District; Agoro-Agu Forest Reserve; Uganda	Uganda	Acholi	Agoro-Agu Forest Reserve	N 3.81039 E32.92264
FMNH232478	JCK.10300.TongueEtOH	Tongue	JCK.10300	Chiroptera	Pteropodidae	Stenonycteris	lanosus	Frugivore	94	85.5	Ad	Female	Acholi	Acholi	1935	Acholi Region; Lamwo District; Agoro-Agu Forest Reserve; Uganda	Uganda	Acholi	Agoro-Agu Forest Reserve	N 3.81039 E32.92264
FMNH232478	JCK.10300.SkinEtOH	Skin	JCK.10300	Chiroptera	Pteropodidae	Stenonycteris	lanosus	Frugivore	94	85.5	Ad	Female	Acholi	Acholi	1935	Acholi Region; Lamwo District; Agoro-Agu Forest Reserve; Uganda	Uganda	Acholi	Agoro-Agu Forest Reserve	N 3.81039 E32.92264
FMNH232478	JCK.10300.FecalFTA	Gut	JCK.10300	Chiroptera	Pteropodidae	Stenonycteris	lanosus	Frugivore	94	85.5	Ad	Female	Acholi	Acholi	1935	Acholi Region; Lamwo District; Agoro-Agu Forest Reserve; Uganda	Uganda	Acholi	Agoro-Agu Forest Reserve	N 3.81039 E32.92264
FMNH232476	JCK.10291.TongueEtOH	Tongue	JCK.10291	Chiroptera	Pteropodidae	Stenonycteris	lanosus	Frugivore	51	74	Sa	Female	Acholi	Acholi	1935	Acholi Region; Lamwo District; Agoro-Agu Forest Reserve; Uganda	Uganda	Acholi	Agoro-Agu Forest Reserve	N 3.81039 E32.92264
FMNH232476	JCK.10291.SkinEtOH	Skin	JCK.10291	Chiroptera	Pteropodidae	Stenonycteris	lanosus	Frugivore	51	74	Sa	Female	Acholi	Acholi	1935	Acholi Region; Lamwo District; Agoro-Agu Forest Reserve; Uganda	Uganda	Acholi	Agoro-Agu Forest Reserve	N 3.81039 E32.92264
FMNH232476	JCK.10291.FecalFTA	Gut	JCK.10291	Chiroptera	Pteropodidae	Stenonycteris	lanosus	Frugivore	51	74	Sa	Female	Acholi	Acholi	1935	Acholi Region; Lamwo District; Agoro-Agu Forest Reserve; Uganda	Uganda	Acholi	Agoro-Agu Forest Reserve	N 3.81039 E32.92264
FMNH232509	JCK.10406.TongueEtOH	Tongue	JCK.10406	Chiroptera	Pteropodidae	Stenonycteris	lanosus	Frugivore	110	83	Ad	Male	Acholi	Acholi	1935	Acholi Region; Lamwo District; Agoro-Agu Forest Reserve; Uganda	Uganda	Acholi	Agoro-Agu Forest Reserve	N 3.81039 E32.92264
FMNH232509	JCK.10406.SkinEtOH	Skin	JCK.10406	Chiroptera	Pteropodidae	Stenonycteris	lanosus	Frugivore	110	83	Ad	Male	Acholi	Acholi	1935	Acholi Region; Lamwo District; Agoro-Agu Forest Reserve; Uganda	Uganda	Acholi	Agoro-Agu Forest Reserve	N 3.81039 E32.92264
FMNH232509	JCK.10406.FecalFTA	Gut	JCK.10406	Chiroptera	Pteropodidae	Stenonycteris	lanosus	Frugivore	110	83	Ad	Male	Acholi	Acholi	1935	Acholi Region; Lamwo District; Agoro-Agu Forest Reserve; Uganda	Uganda	Acholi	Agoro-Agu Forest Reserve	N 3.81039 E32.92264
FMNH232508	JCK.10405.TongueEtOH	Tongue	JCK.10405	Chiroptera	Pteropodidae	Stenonycteris	lanosus	Frugivore	110	90	Ad	Male	Acholi	Acholi	1935	Acholi Region; Lamwo District; Agoro-Agu Forest Reserve; Uganda	Uganda	Acholi	Agoro-Agu Forest Reserve	N 3.81039 E32.92264
FMNH232508	JCK.10405.SkinEtOH	Skin	JCK.10405	Chiroptera	Pteropodidae	Stenonycteris	lanosus	Frugivore	110	90	Ad	Male	Acholi	Acholi	1935	Acholi Region; Lamwo District; Agoro-Agu Forest Reserve; Uganda	Uganda	Acholi	Agoro-Agu Forest Reserve	N 3.81039 E32.92264
FMNH232508	JCK.10405.FecalFTA	Gut	JCK.10405	Chiroptera	Pteropodidae	Stenonycteris	lanosus	Frugivore	110	90	Ad	Male	Acholi	Acholi	1935	Acholi Region; Lamwo District; Agoro-Agu Forest Reserve; Uganda	Uganda	Acholi	Agoro-Agu Forest Reserve	N 3.81039 E32.92264
FMNH232504	JCK.10385.TongueEtOH	Tongue	JCK.10385	Chiroptera	Pteropodidae	Stenonycteris	lanosus	Frugivore	62.5	78	Sa	Male	Acholi	Acholi	1935	Acholi Region; Lamwo District; Agoro-Agu Forest Reserve; Uganda	Uganda	Acholi	Agoro-Agu Forest Reserve	N 3.81039 E32.92264
FMNH232504	JCK.10385.SkinEtOH	Skin	JCK.10385	Chiroptera	Pteropodidae	Stenonycteris	lanosus	Frugivore	62.5	78	Sa	Male	Acholi	Acholi	1935	Acholi Region; Lamwo District; Agoro-Agu Forest Reserve; Uganda	Uganda	Acholi	Agoro-Agu Forest Reserve	N 3.81039 E32.92264
FMNH232504	JCK.10385.FecalFTA	Gut	JCK.10385	Chiroptera	Pteropodidae	Stenonycteris	lanosus	Frugivore	62.5	78	Sa	Male	Acholi	Acholi	1935	Acholi Region; Lamwo District; Agoro-Agu Forest Reserve; Uganda	Uganda	Acholi	Agoro-Agu Forest Reserve	N 3.81039 E32.92264
FMNH232503	JCK.10384.TongueEtOH	Tongue	JCK.10384	Chiroptera	Pteropodidae	Stenonycteris	lanosus	Frugivore	99	93	Ad	Female	Acholi	Acholi	1935	Acholi Region; Lamwo District; Agoro-Agu Forest Reserve; Uganda	Uganda	Acholi	Agoro-Agu Forest Reserve	N 3.81039 E32.92264
FMNH232503	JCK.10384.SkinEtOH	Skin	JCK.10384	Chiroptera	Pteropodidae	Stenonycteris	lanosus	Frugivore	99	93	Ad	Female	Acholi	Acholi	1935	Acholi Region; Lamwo District; Agoro-Agu Forest Reserve; Uganda	Uganda	Acholi	Agoro-Agu Forest Reserve	N 3.81039 E32.92264
FMNH232503	JCK.10384.FecalFTA	Gut	JCK.10384	Chiroptera	Pteropodidae	Stenonycteris	lanosus	Frugivore	99	93	Ad	Female	Acholi	Acholi	1935	Acholi Region; Lamwo District; Agoro-Agu Forest Reserve; Uganda	Uganda	Acholi	Agoro-Agu Forest Reserve	N 3.81039 E32.92264
FMNH232499	JCK.10379.SkinEtOH	Skin	JCK.10379	Chiroptera	Pteropodidae	Stenonycteris	lanosus	Frugivore	106	89	Ad	Male	Acholi	Acholi	1935	Acholi Region; Lamwo District; Agoro-Agu Forest Reserve; Uganda	Uganda	Acholi	Agoro-Agu Forest Reserve	N 3.81039 E32.92264
FMNH232499	JCK.10379.FecalFTA	Gut	JCK.10379	Chiroptera	Pteropodidae	Stenonycteris	lanosus	Frugivore	106	89	Ad	Male	Acholi	Acholi	1935	Acholi Region; Lamwo District; Agoro-Agu Forest Reserve; Uganda	Uganda	Acholi	Agoro-Agu Forest Reserve	N 3.81039 E32.92264
FMNH232498	JCK.10378.TongueEtOH	Tongue	JCK.10378	Chiroptera	Pteropodidae	Stenonycteris	lanosus	Frugivore	47	76	Sa	Female	Acholi	Acholi	1935	Acholi Region; Lamwo District; Agoro-Agu Forest Reserve; Uganda	Uganda	Acholi	Agoro-Agu Forest Reserve	N 3.81039 E32.92264
FMNH232498	JCK.10378.SkinEtOH	Skin	JCK.10378	Chiroptera	Pteropodidae	Stenonycteris	lanosus	Frugivore	47	76	Sa	Female	Acholi	Acholi	1935	Acholi Region; Lamwo District; Agoro-Agu Forest Reserve; Uganda	Uganda	Acholi	Agoro-Agu Forest Reserve	N 3.81039 E32.92264
FMNH232498	JCK.10378.FecalFTA	Gut	JCK.10378	Chiroptera	Pteropodidae	Stenonycteris	lanosus	Frugivore	47	76	Sa	Female	Acholi	Acholi	1935	Acholi Region; Lamwo District; Agoro-Agu Forest Reserve; Uganda	Uganda	Acholi	Agoro-Agu Forest Reserve	N 3.81039 E32.92264
FMNH232497	JCK.10377.SkinEtOH	Skin	JCK.10377	Chiroptera	Pteropodidae	Stenonycteris	lanosus	Frugivore	NA	NA	Ad	Male	Acholi	Acholi	1935	Acholi Region; Lamwo District; Agoro-Agu Forest Reserve; Uganda	Uganda	Acholi	Agoro-Agu Forest Reserve	N 3.81039 E32.92264
FMNH232497	JCK.10377.FecalFTA	Gut	JCK.10377	Chiroptera	Pteropodidae	Stenonycteris	lanosus	Frugivore	NA	NA	Ad	Male	Acholi	Acholi	1935	Acholi Region; Lamwo District; Agoro-Agu Forest Reserve; Uganda	Uganda	Acholi	Agoro-Agu Forest Reserve	N 3.81039 E32.92264
FMNH232496	JCK.10369.TongueEtOH	Tongue	JCK.10369	Chiroptera	Pteropodidae	Stenonycteris	lanosus	Frugivore	112	85	Ad	Female	Acholi	Acholi	1935	Acholi Region; Lamwo District; Agoro-Agu Forest Reserve; Uganda	Uganda	Acholi	Agoro-Agu Forest Reserve	N 3.81039 E32.92264
FMNH232496	JCK.10369.SkinEtOH	Skin	JCK.10369	Chiroptera	Pteropodidae	Stenonycteris	lanosus	Frugivore	112	85	Ad	Female	Acholi	Acholi	1935	Acholi Region; Lamwo District; Agoro-Agu Forest Reserve; Uganda	Uganda	Acholi	Agoro-Agu Forest Reserve	N 3.81039 E32.92264
FMNH232496	JCK.10369.FecalFTA	Gut	JCK.10369	Chiroptera	Pteropodidae	Stenonycteris	lanosus	Frugivore	112	85	Ad	Female	Acholi	Acholi	1935	Acholi Region; Lamwo District; Agoro-Agu Forest Reserve; Uganda	Uganda	Acholi	Agoro-Agu Forest Reserve	N 3.81039 E32.92264
FMNH232494	JCK.10367.SkinEtOH	Skin	JCK.10367	Chiroptera	Pteropodidae	Stenonycteris	lanosus	Frugivore	120	90	Ad	Male	Acholi	Acholi	1935	Acholi Region; Lamwo District; Agoro-Agu Forest Reserve; Uganda	Uganda	Acholi	Agoro-Agu Forest Reserve	N 3.81039 E32.92264
FMNH232494	JCK.10367.FecalFTA	Gut	JCK.10367	Chiroptera	Pteropodidae	Stenonycteris	lanosus	Frugivore	120	90	Ad	Male	Acholi	Acholi	1935	Acholi Region; Lamwo District; Agoro-Agu Forest Reserve; Uganda	Uganda	Acholi	Agoro-Agu Forest Reserve	N 3.81039 E32.92264
FMNH232493	JCK.10366.TongueEtOH	Tongue	JCK.10366	Chiroptera	Pteropodidae	Stenonycteris	lanosus	Frugivore	105	88	Ad	Female	Acholi	Acholi	1935	Acholi Region; Lamwo District; Agoro-Agu Forest Reserve; Uganda	Uganda	Acholi	Agoro-Agu Forest Reserve	N 3.81039 E32.92264
FMNH232493	JCK.10366.SkinEtOH	Skin	JCK.10366	Chiroptera	Pteropodidae	Stenonycteris	lanosus	Frugivore	105	88	Ad	Female	Acholi	Acholi	1935	Acholi Region; Lamwo District; Agoro-Agu Forest Reserve; Uganda	Uganda	Acholi	Agoro-Agu Forest Reserve	N 3.81039 E32.92264
FMNH232493	JCK.10366.FecalFTA	Gut	JCK.10366	Chiroptera	Pteropodidae	Stenonycteris	lanosus	Frugivore	105	88	Ad	Female	Acholi	Acholi	1935	Acholi Region; Lamwo District; Agoro-Agu Forest Reserve; Uganda	Uganda	Acholi	Agoro-Agu Forest Reserve	N 3.81039 E32.92264
FMNH232492	JCK.10365.TongueEtOH	Tongue	JCK.10365	Chiroptera	Pteropodidae	Stenonycteris	lanosus	Frugivore	73.4	82	Yad	Female	Acholi	Acholi	1935	Acholi Region; Lamwo District; Agoro-Agu Forest Reserve; Uganda	Uganda	Acholi	Agoro-Agu Forest Reserve	N 3.81039 E32.92264
FMNH232492	JCK.10365.SkinEtOH	Skin	JCK.10365	Chiroptera	Pteropodidae	Stenonycteris	lanosus	Frugivore	73.4	82	Yad	Female	Acholi	Acholi	1935	Acholi Region; Lamwo District; Agoro-Agu Forest Reserve; Uganda	Uganda	Acholi	Agoro-Agu Forest Reserve	N 3.81039 E32.92264
FMNH232492	JCK.10365.FecalFTA	Gut	JCK.10365	Chiroptera	Pteropodidae	Stenonycteris	lanosus	Frugivore	73.4	82	Yad	Female	Acholi	Acholi	1935	Acholi Region; Lamwo District; Agoro-Agu Forest Reserve; Uganda	Uganda	Acholi	Agoro-Agu Forest Reserve	N 3.81039 E32.92264
FMNH232490	JCK.10362.SkinEtOH	Skin	JCK.10362	Chiroptera	Pteropodidae	Stenonycteris	lanosus	Frugivore	99	87	Ad	Female	Acholi	Acholi	1935	Acholi Region; Lamwo District; Agoro-Agu Forest Reserve; Uganda	Uganda	Acholi	Agoro-Agu Forest Reserve	N 3.81039 E32.92264
FMNH232490	JCK.10362.FecalFTA	Gut	JCK.10362	Chiroptera	Pteropodidae	Stenonycteris	lanosus	Frugivore	99	87	Ad	Female	Acholi	Acholi	1935	Acholi Region; Lamwo District; Agoro-Agu Forest Reserve; Uganda	Uganda	Acholi	Agoro-Agu Forest Reserve	N 3.81039 E32.92264
FMNH232485	JCK.10336.TongueEtOH	Tongue	JCK.10336	Chiroptera	Pteropodidae	Stenonycteris	lanosus	Frugivore	105	88	Ad	Female	Acholi	Acholi	1935	Acholi Region; Lamwo District; Agoro-Agu Forest Reserve; Uganda	Uganda	Acholi	Agoro-Agu Forest Reserve	N 3.81039 E32.92264
FMNH232485	JCK.10336.SkinEtOH	Skin	JCK.10336	Chiroptera	Pteropodidae	Stenonycteris	lanosus	Frugivore	105	88	Ad	Female	Acholi	Acholi	1935	Acholi Region; Lamwo District; Agoro-Agu Forest Reserve; Uganda	Uganda	Acholi	Agoro-Agu Forest Reserve	N 3.81039 E32.92264
FMNH232485	JCK.10336.FecalFTA	Gut	JCK.10336	Chiroptera	Pteropodidae	Stenonycteris	lanosus	Frugivore	105	88	Ad	Female	Acholi	Acholi	1935	Acholi Region; Lamwo District; Agoro-Agu Forest Reserve; Uganda	Uganda	Acholi	Agoro-Agu Forest Reserve	N 3.81039 E32.92264
FMNH232484	JCK.10334.TongueEtOH	Tongue	JCK.10334	Chiroptera	Pteropodidae	Stenonycteris	lanosus	Frugivore	NA	87	Ad	Male	Acholi	Acholi	1935	Acholi Region; Lamwo District; Agoro-Agu Forest Reserve; Uganda	Uganda	Acholi	Agoro-Agu Forest Reserve	N 3.81039 E32.92264
FMNH232484	JCK.10334.SkinEtOH	Skin	JCK.10334	Chiroptera	Pteropodidae	Stenonycteris	lanosus	Frugivore	NA	87	Ad	Male	Acholi	Acholi	1935	Acholi Region; Lamwo District; Agoro-Agu Forest Reserve; Uganda	Uganda	Acholi	Agoro-Agu Forest Reserve	N 3.81039 E32.92264
FMNH232484	JCK.10334.FecalFTA	Gut	JCK.10334	Chiroptera	Pteropodidae	Stenonycteris	lanosus	Frugivore	NA	87	Ad	Male	Acholi	Acholi	1935	Acholi Region; Lamwo District; Agoro-Agu Forest Reserve; Uganda	Uganda	Acholi	Agoro-Agu Forest Reserve	N 3.81039 E32.92264
FMNH232483	JCK.10333.TongueEtOH	Tongue	JCK.10333	Chiroptera	Pteropodidae	Stenonycteris	lanosus	Frugivore	103	87	Ad	Male	Acholi	Acholi	1935	Acholi Region; Lamwo District; Agoro-Agu Forest Reserve; Uganda	Uganda	Acholi	Agoro-Agu Forest Reserve	N 3.81039 E32.92264
FMNH232483	JCK.10333.SkinEtOH	Skin	JCK.10333	Chiroptera	Pteropodidae	Stenonycteris	lanosus	Frugivore	103	87	Ad	Male	Acholi	Acholi	1935	Acholi Region; Lamwo District; Agoro-Agu Forest Reserve; Uganda	Uganda	Acholi	Agoro-Agu Forest Reserve	N 3.81039 E32.92264
FMNH232483	JCK.10333.FecalFTA	Gut	JCK.10333	Chiroptera	Pteropodidae	Stenonycteris	lanosus	Frugivore	103	87	Ad	Male	Acholi	Acholi	1935	Acholi Region; Lamwo District; Agoro-Agu Forest Reserve; Uganda	Uganda	Acholi	Agoro-Agu Forest Reserve	N 3.81039 E32.92264
FMNH232480	JCK.10304.TongueEtOH	Tongue	JCK.10304	Chiroptera	Pteropodidae	Stenonycteris	lanosus	Frugivore	98	88.5	Yad	Female	Acholi	Acholi	1935	Acholi Region; Lamwo District; Agoro-Agu Forest Reserve; Uganda	Uganda	Acholi	Agoro-Agu Forest Reserve	N 3.81039 E32.92264
FMNH232480	JCK.10304.SkinEtOH	Skin	JCK.10304	Chiroptera	Pteropodidae	Stenonycteris	lanosus	Frugivore	98	88.5	Yad	Female	Acholi	Acholi	1935	Acholi Region; Lamwo District; Agoro-Agu Forest Reserve; Uganda	Uganda	Acholi	Agoro-Agu Forest Reserve	N 3.81039 E32.92264
FMNH232480	JCK.10304.FecalFTA	Gut	JCK.10304	Chiroptera	Pteropodidae	Stenonycteris	lanosus	Frugivore	98	88.5	Yad	Female	Acholi	Acholi	1935	Acholi Region; Lamwo District; Agoro-Agu Forest Reserve; Uganda	Uganda	Acholi	Agoro-Agu Forest Reserve	N 3.81039 E32.92264
FMNH232479	JCK.10303.TongueEtOH	Tongue	JCK.10303	Chiroptera	Pteropodidae	Stenonycteris	lanosus	Frugivore	83	85	Sa	Male	Acholi	Acholi	1935	Acholi Region; Lamwo District; Agoro-Agu Forest Reserve; Uganda	Uganda	Acholi	Agoro-Agu Forest Reserve	N 3.81039 E32.92264
FMNH232479	JCK.10303.SkinEtOH	Skin	JCK.10303	Chiroptera	Pteropodidae	Stenonycteris	lanosus	Frugivore	83	85	Sa	Male	Acholi	Acholi	1935	Acholi Region; Lamwo District; Agoro-Agu Forest Reserve; Uganda	Uganda	Acholi	Agoro-Agu Forest Reserve	N 3.81039 E32.92264
FMNH232479	JCK.10303.FecalFTA	Gut	JCK.10303	Chiroptera	Pteropodidae	Stenonycteris	lanosus	Frugivore	83	85	Sa	Male	Acholi	Acholi	1935	Acholi Region; Lamwo District; Agoro-Agu Forest Reserve; Uganda	Uganda	Acholi	Agoro-Agu Forest Reserve	N 3.81039 E32.92264
FMNH232477	JCK.10298.TongueEtOH	Tongue	JCK.10298	Chiroptera	Pteropodidae	Stenonycteris	lanosus	Frugivore	80	85	Yad	Female	Acholi	Acholi	1935	Acholi Region; Lamwo District; Agoro-Agu Forest Reserve; Uganda	Uganda	Acholi	Agoro-Agu Forest Reserve	N 3.81039 E32.92264
FMNH232477	JCK.10298.SkinEtOH	Skin	JCK.10298	Chiroptera	Pteropodidae	Stenonycteris	lanosus	Frugivore	80	85	Yad	Female	Acholi	Acholi	1935	Acholi Region; Lamwo District; Agoro-Agu Forest Reserve; Uganda	Uganda	Acholi	Agoro-Agu Forest Reserve	N 3.81039 E32.92264
FMNH232477	JCK.10298.FecalFTA	Gut	JCK.10298	Chiroptera	Pteropodidae	Stenonycteris	lanosus	Frugivore	80	85	Yad	Female	Acholi	Acholi	1935	Acholi Region; Lamwo District; Agoro-Agu Forest Reserve; Uganda	Uganda	Acholi	Agoro-Agu Forest Reserve	N 3.81039 E32.92264
FMNH232396	JCK.10363.SkinEtOH	Skin	JCK.10363	Chiroptera	Pteropodidae	Epomophorus	wahlbergi	Frugivore	87.5	85	Ad	Female	Acholi	Acholi	1935	Acholi Region; Lamwo District; Agoro-Agu Forest Reserve; Uganda	Uganda	Acholi	Agoro-Agu Forest Reserve	N 3.81039 E32.92264
FMNH232396	JCK.10363.FecalFTA	Gut	JCK.10363	Chiroptera	Pteropodidae	Epomophorus	wahlbergi	Frugivore	87.5	85	Ad	Female	Acholi	Acholi	1935	Acholi Region; Lamwo District; Agoro-Agu Forest Reserve; Uganda	Uganda	Acholi	Agoro-Agu Forest Reserve	N 3.81039 E32.92264
FMNH232395	JCK.10360.TongueEtOH	Tongue	JCK.10360	Chiroptera	Pteropodidae	Epomophorus	wahlbergi	Frugivore	102	90	Ad	Female	Acholi	Acholi	1935	Acholi Region; Lamwo District; Agoro-Agu Forest Reserve; Uganda	Uganda	Acholi	Agoro-Agu Forest Reserve	N 3.81039 E32.92264
FMNH232395	JCK.10360.SkinEtOH	Skin	JCK.10360	Chiroptera	Pteropodidae	Epomophorus	wahlbergi	Frugivore	102	90	Ad	Female	Acholi	Acholi	1935	Acholi Region; Lamwo District; Agoro-Agu Forest Reserve; Uganda	Uganda	Acholi	Agoro-Agu Forest Reserve	N 3.81039 E32.92264
FMNH232395	JCK.10360.FecalFTA	Gut	JCK.10360	Chiroptera	Pteropodidae	Epomophorus	wahlbergi	Frugivore	102	90	Ad	Female	Acholi	Acholi	1935	Acholi Region; Lamwo District; Agoro-Agu Forest Reserve; Uganda	Uganda	Acholi	Agoro-Agu Forest Reserve	N 3.81039 E32.92264
FMNH232394	JCK.10329.TongueEtOH	Tongue	JCK.10329	Chiroptera	Pteropodidae	Epomophorus	wahlbergi	Frugivore	105	89	Ad	Female	Acholi	Acholi	1935	Acholi Region; Lamwo District; Agoro-Agu Forest Reserve; Uganda	Uganda	Acholi	Agoro-Agu Forest Reserve	N 3.81039 E32.92264
FMNH232394	JCK.10329.SkinEtOH	Skin	JCK.10329	Chiroptera	Pteropodidae	Epomophorus	wahlbergi	Frugivore	105	89	Ad	Female	Acholi	Acholi	1935	Acholi Region; Lamwo District; Agoro-Agu Forest Reserve; Uganda	Uganda	Acholi	Agoro-Agu Forest Reserve	N 3.81039 E32.92264
FMNH232394	JCK.10329.FecalFTA	Gut	JCK.10329	Chiroptera	Pteropodidae	Epomophorus	wahlbergi	Frugivore	105	89	Ad	Female	Acholi	Acholi	1935	Acholi Region; Lamwo District; Agoro-Agu Forest Reserve; Uganda	Uganda	Acholi	Agoro-Agu Forest Reserve	N 3.81039 E32.92264
FMNH232397	JCK.10382.TongueEtOH	Tongue	JCK.10382	Chiroptera	Pteropodidae	Epomophorus	wahlbergi	Frugivore	73	86	Yad	Male	Acholi	Acholi	1935	Acholi Region; Lamwo District; Agoro-Agu Forest Reserve; Uganda	Uganda	Acholi	Agoro-Agu Forest Reserve	N 3.81039 E32.92264
FMNH232397	JCK.10382.SkinEtOH	Skin	JCK.10382	Chiroptera	Pteropodidae	Epomophorus	wahlbergi	Frugivore	73	86	Yad	Male	Acholi	Acholi	1935	Acholi Region; Lamwo District; Agoro-Agu Forest Reserve; Uganda	Uganda	Acholi	Agoro-Agu Forest Reserve	N 3.81039 E32.92264
FMNH232397	JCK.10382.FecalFTA	Gut	JCK.10382	Chiroptera	Pteropodidae	Epomophorus	wahlbergi	Frugivore	73	86	Yad	Male	Acholi	Acholi	1935	Acholi Region; Lamwo District; Agoro-Agu Forest Reserve; Uganda	Uganda	Acholi	Agoro-Agu Forest Reserve	N 3.81039 E32.92264
FMNH232398	JCK.10286.TongueEtOH	Tongue	JCK.10286	Chiroptera	Pteropodidae	Epomophorus	wahlbergi	Frugivore	102	88	Ad	Female	Acholi	Acholi	1935	Acholi Region; Lamwo District; Agoro-Agu Forest Reserve; Uganda	Uganda	Acholi	Agoro-Agu Forest Reserve	N 3.81039 E32.92264
FMNH232398	JCK.10286.SkinEtOH	Skin	JCK.10286	Chiroptera	Pteropodidae	Epomophorus	wahlbergi	Frugivore	102	88	Ad	Female	Acholi	Acholi	1935	Acholi Region; Lamwo District; Agoro-Agu Forest Reserve; Uganda	Uganda	Acholi	Agoro-Agu Forest Reserve	N 3.81039 E32.92264
FMNH232398	JCK.10286.FecalFTA	Gut	JCK.10286	Chiroptera	Pteropodidae	Epomophorus	wahlbergi	Frugivore	102	88	Ad	Female	Acholi	Acholi	1935	Acholi Region; Lamwo District; Agoro-Agu Forest Reserve; Uganda	Uganda	Acholi	Agoro-Agu Forest Reserve	N 3.81039 E32.92264
FMNH232431	JCK.10335.TongueEtOH	Tongue	JCK.10335	Chiroptera	Nycteridae	Nycteris	arge	Insectivore	8.5	43.5	NA	Female	Acholi	Acholi	1935	Acholi Region; Lamwo District; Agoro-Agu Forest Reserve; Uganda	Uganda	Acholi	Agoro-Agu Forest Reserve	N 3.81039 E32.92264
FMNH232431	JCK.10335.SkinEtOH	Skin	JCK.10335	Chiroptera	Nycteridae	Nycteris	arge	Insectivore	8.5	43.5	NA	Female	Acholi	Acholi	1935	Acholi Region; Lamwo District; Agoro-Agu Forest Reserve; Uganda	Uganda	Acholi	Agoro-Agu Forest Reserve	N 3.81039 E32.92264
FMNH232431	JCK.10335.FecalFTA	Gut	JCK.10335	Chiroptera	Nycteridae	Nycteris	arge	Insectivore	8.5	43.5	NA	Female	Acholi	Acholi	1935	Acholi Region; Lamwo District; Agoro-Agu Forest Reserve; Uganda	Uganda	Acholi	Agoro-Agu Forest Reserve	N 3.81039 E32.92264
FMNH232430	JCK.10328.TongueEtOH	Tongue	JCK.10328	Chiroptera	Nycteridae	Nycteris	arge	Insectivore	7.6	43	Ad	Male	Acholi	Acholi	1935	Acholi Region; Lamwo District; Agoro-Agu Forest Reserve; Uganda	Uganda	Acholi	Agoro-Agu Forest Reserve	N 3.81039 E32.92264
FMNH232430	JCK.10328.SkinEtOH	Skin	JCK.10328	Chiroptera	Nycteridae	Nycteris	arge	Insectivore	7.6	43	Ad	Male	Acholi	Acholi	1935	Acholi Region; Lamwo District; Agoro-Agu Forest Reserve; Uganda	Uganda	Acholi	Agoro-Agu Forest Reserve	N 3.81039 E32.92264
FMNH232430	JCK.10328.FecalFTA	Gut	JCK.10328	Chiroptera	Nycteridae	Nycteris	arge	Insectivore	7.6	43	Ad	Male	Acholi	Acholi	1935	Acholi Region; Lamwo District; Agoro-Agu Forest Reserve; Uganda	Uganda	Acholi	Agoro-Agu Forest Reserve	N 3.81039 E32.92264
FMNH232429	JCK.10290.TongueEtOH	Tongue	JCK.10290	Chiroptera	Nycteridae	Nycteris	arge	Insectivore	9.1	44.5	Sa	Male	Acholi	Acholi	1935	Acholi Region; Lamwo District; Agoro-Agu Forest Reserve; Uganda	Uganda	Acholi	Agoro-Agu Forest Reserve	N 3.81039 E32.92264
FMNH232429	JCK.10290.SkinEtOH	Skin	JCK.10290	Chiroptera	Nycteridae	Nycteris	arge	Insectivore	9.1	44.5	Sa	Male	Acholi	Acholi	1935	Acholi Region; Lamwo District; Agoro-Agu Forest Reserve; Uganda	Uganda	Acholi	Agoro-Agu Forest Reserve	N 3.81039 E32.92264
FMNH232429	JCK.10290.FecalFTA	Gut	JCK.10290	Chiroptera	Nycteridae	Nycteris	arge	Insectivore	9.1	44.5	Sa	Male	Acholi	Acholi	1935	Acholi Region; Lamwo District; Agoro-Agu Forest Reserve; Uganda	Uganda	Acholi	Agoro-Agu Forest Reserve	N 3.81039 E32.92264
FMNH232474	JCK.10401.TongueEtOH	Tongue	JCK.10401	Chiroptera	Rhinolophidae	Rhinolophus	clivosus acrotis	Insectivore	12	50	Ad	Female	Acholi	Acholi	1935	Acholi Region; Lamwo District; Agoro-Agu Forest Reserve; Uganda	Uganda	Acholi	Agoro-Agu Forest Reserve	N 3.81039 E32.92264
FMNH232474	JCK.10401.SkinEtOH	Skin	JCK.10401	Chiroptera	Rhinolophidae	Rhinolophus	clivosus acrotis	Insectivore	12	50	Ad	Female	Acholi	Acholi	1935	Acholi Region; Lamwo District; Agoro-Agu Forest Reserve; Uganda	Uganda	Acholi	Agoro-Agu Forest Reserve	N 3.81039 E32.92264
FMNH232474	JCK.10401.FecalFTA	Gut	JCK.10401	Chiroptera	Rhinolophidae	Rhinolophus	clivosus acrotis	Insectivore	12	50	Ad	Female	Acholi	Acholi	1935	Acholi Region; Lamwo District; Agoro-Agu Forest Reserve; Uganda	Uganda	Acholi	Agoro-Agu Forest Reserve	N 3.81039 E32.92264
FMNH232473	JCK.10400.TongueEtOH	Tongue	JCK.10400	Chiroptera	Rhinolophidae	Rhinolophus	clivosus acrotis	Insectivore	11	52	Ad	Male	Acholi	Acholi	1935	Acholi Region; Lamwo District; Agoro-Agu Forest Reserve; Uganda	Uganda	Acholi	Agoro-Agu Forest Reserve	N 3.81039 E32.92264
FMNH232473	JCK.10400.SkinEtOH	Skin	JCK.10400	Chiroptera	Rhinolophidae	Rhinolophus	clivosus acrotis	Insectivore	11	52	Ad	Male	Acholi	Acholi	1935	Acholi Region; Lamwo District; Agoro-Agu Forest Reserve; Uganda	Uganda	Acholi	Agoro-Agu Forest Reserve	N 3.81039 E32.92264
FMNH232473	JCK.10400.FecalFTA	Gut	JCK.10400	Chiroptera	Rhinolophidae	Rhinolophus	clivosus acrotis	Insectivore	11	52	Ad	Male	Acholi	Acholi	1935	Acholi Region; Lamwo District; Agoro-Agu Forest Reserve; Uganda	Uganda	Acholi	Agoro-Agu Forest Reserve	N 3.81039 E32.92264
FMNH232475	JCK.10402.TongueEtOH	Tongue	JCK.10402	Chiroptera	Rhinolophidae	Rhinolophus	clivosus acrotis	Insectivore	NA	54	Ad	Female	Acholi	Acholi	1935	Acholi Region; Lamwo District; Agoro-Agu Forest Reserve; Uganda	Uganda	Acholi	Agoro-Agu Forest Reserve	N 3.81039 E32.92264
FMNH232475	JCK.10402.SkinEtOH	Skin	JCK.10402	Chiroptera	Rhinolophidae	Rhinolophus	clivosus acrotis	Insectivore	NA	54	Ad	Female	Acholi	Acholi	1935	Acholi Region; Lamwo District; Agoro-Agu Forest Reserve; Uganda	Uganda	Acholi	Agoro-Agu Forest Reserve	N 3.81039 E32.92264
FMNH232475	JCK.10402.FecalFTA	Gut	JCK.10402	Chiroptera	Rhinolophidae	Rhinolophus	clivosus acrotis	Insectivore	NA	54	Ad	Female	Acholi	Acholi	1935	Acholi Region; Lamwo District; Agoro-Agu Forest Reserve; Uganda	Uganda	Acholi	Agoro-Agu Forest Reserve	N 3.81039 E32.92264
FMNH232472	JCK.10399.TongueEtOH	Tongue	JCK.10399	Chiroptera	Rhinolophidae	Rhinolophus	clivosus acrotis	Insectivore	13	55	Ad	Male	Acholi	Acholi	1935	Acholi Region; Lamwo District; Agoro-Agu Forest Reserve; Uganda	Uganda	Acholi	Agoro-Agu Forest Reserve	N 3.81039 E32.92264
FMNH232472	JCK.10399.SkinEtOH	Skin	JCK.10399	Chiroptera	Rhinolophidae	Rhinolophus	clivosus acrotis	Insectivore	13	55	Ad	Male	Acholi	Acholi	1935	Acholi Region; Lamwo District; Agoro-Agu Forest Reserve; Uganda	Uganda	Acholi	Agoro-Agu Forest Reserve	N 3.81039 E32.92264
FMNH232472	JCK.10399.FecalFTA	Gut	JCK.10399	Chiroptera	Rhinolophidae	Rhinolophus	clivosus acrotis	Insectivore	13	55	Ad	Male	Acholi	Acholi	1935	Acholi Region; Lamwo District; Agoro-Agu Forest Reserve; Uganda	Uganda	Acholi	Agoro-Agu Forest Reserve	N 3.81039 E32.92264
FMNH232469	JCK.10357.SkinEtOH	Skin	JCK.10357	Chiroptera	Rhinolophidae	Rhinolophus	clivosus acrotis	Insectivore	12.5	53	Ad	Male	Acholi	Acholi	1935	Acholi Region; Lamwo District; Agoro-Agu Forest Reserve; Uganda	Uganda	Acholi	Agoro-Agu Forest Reserve	N 3.81039 E32.92264
FMNH232469	JCK.10357.FecalFTA	Gut	JCK.10357	Chiroptera	Rhinolophidae	Rhinolophus	clivosus acrotis	Insectivore	12.5	53	Ad	Male	Acholi	Acholi	1935	Acholi Region; Lamwo District; Agoro-Agu Forest Reserve; Uganda	Uganda	Acholi	Agoro-Agu Forest Reserve	N 3.81039 E32.92264
FMNH232467	JCK.10331.TongueEtOH	Tongue	JCK.10331	Chiroptera	Rhinolophidae	Rhinolophus	clivosus acrotis	Insectivore	14	52	Ad	Female	Acholi	Acholi	1935	Acholi Region; Lamwo District; Agoro-Agu Forest Reserve; Uganda	Uganda	Acholi	Agoro-Agu Forest Reserve	N 3.81039 E32.92264
FMNH232467	JCK.10331.SkinEtOH	Skin	JCK.10331	Chiroptera	Rhinolophidae	Rhinolophus	clivosus acrotis	Insectivore	14	52	Ad	Female	Acholi	Acholi	1935	Acholi Region; Lamwo District; Agoro-Agu Forest Reserve; Uganda	Uganda	Acholi	Agoro-Agu Forest Reserve	N 3.81039 E32.92264
FMNH232467	JCK.10331.FecalFTA	Gut	JCK.10331	Chiroptera	Rhinolophidae	Rhinolophus	clivosus acrotis	Insectivore	14	52	Ad	Female	Acholi	Acholi	1935	Acholi Region; Lamwo District; Agoro-Agu Forest Reserve; Uganda	Uganda	Acholi	Agoro-Agu Forest Reserve	N 3.81039 E32.92264
FMNH232468	JCK.10355.SkinEtOH	Skin	JCK.10355	Chiroptera	Rhinolophidae	Rhinolophus	clivosus acrotis	Insectivore	13	54	Ad	Male	Acholi	Acholi	1935	Acholi Region; Lamwo District; Agoro-Agu Forest Reserve; Uganda	Uganda	Acholi	Agoro-Agu Forest Reserve	N 3.81039 E32.92264
FMNH232468	JCK.10355.FecalFTA	Gut	JCK.10355	Chiroptera	Rhinolophidae	Rhinolophus	clivosus acrotis	Insectivore	13	54	Ad	Male	Acholi	Acholi	1935	Acholi Region; Lamwo District; Agoro-Agu Forest Reserve; Uganda	Uganda	Acholi	Agoro-Agu Forest Reserve	N 3.81039 E32.92264
FMNH232466	JCK.10330.TongueEtOH	Tongue	JCK.10330	Chiroptera	Rhinolophidae	Rhinolophus	clivosus acrotis	Insectivore	13.5	53.5	Sa	Female	Acholi	Acholi	1935	Acholi Region; Lamwo District; Agoro-Agu Forest Reserve; Uganda	Uganda	Acholi	Agoro-Agu Forest Reserve	N 3.81039 E32.92264
FMNH232466	JCK.10330.SkinEtOH	Skin	JCK.10330	Chiroptera	Rhinolophidae	Rhinolophus	clivosus acrotis	Insectivore	13.5	53.5	Sa	Female	Acholi	Acholi	1935	Acholi Region; Lamwo District; Agoro-Agu Forest Reserve; Uganda	Uganda	Acholi	Agoro-Agu Forest Reserve	N 3.81039 E32.92264
FMNH232466	JCK.10330.FecalFTA	Gut	JCK.10330	Chiroptera	Rhinolophidae	Rhinolophus	clivosus acrotis	Insectivore	13.5	53.5	Sa	Female	Acholi	Acholi	1935	Acholi Region; Lamwo District; Agoro-Agu Forest Reserve; Uganda	Uganda	Acholi	Agoro-Agu Forest Reserve	N 3.81039 E32.92264
FMNH232471	JCK.10359.SkinEtOH	Skin	JCK.10359	Chiroptera	Rhinolophidae	Rhinolophus	clivosus acrotis	Insectivore	13.5	54	Ad	Male	Acholi	Acholi	1935	Acholi Region; Lamwo District; Agoro-Agu Forest Reserve; Uganda	Uganda	Acholi	Agoro-Agu Forest Reserve	N 3.81039 E32.92264
FMNH232471	JCK.10359.FecalFTA	Gut	JCK.10359	Chiroptera	Rhinolophidae	Rhinolophus	clivosus acrotis	Insectivore	13.5	54	Ad	Male	Acholi	Acholi	1935	Acholi Region; Lamwo District; Agoro-Agu Forest Reserve; Uganda	Uganda	Acholi	Agoro-Agu Forest Reserve	N 3.81039 E32.92264
FMNH232470	JCK.10358.SkinEtOH	Skin	JCK.10358	Chiroptera	Rhinolophidae	Rhinolophus	clivosus acrotis	Insectivore	14	54	Ad	Female	Acholi	Acholi	1935	Acholi Region; Lamwo District; Agoro-Agu Forest Reserve; Uganda	Uganda	Acholi	Agoro-Agu Forest Reserve	N 3.81039 E32.92264
FMNH232470	JCK.10358.FecalFTA	Gut	JCK.10358	Chiroptera	Rhinolophidae	Rhinolophus	clivosus acrotis	Insectivore	14	54	Ad	Female	Acholi	Acholi	1935	Acholi Region; Lamwo District; Agoro-Agu Forest Reserve; Uganda	Uganda	Acholi	Agoro-Agu Forest Reserve	N 3.81039 E32.92264
FMNH232516	JCK.10398.TongueEtOH	Tongue	JCK.10398	Chiroptera	Vespertilionidae	Scotoecus	hindei	Insectivore	52	33	Ad	Female	Acholi	Acholi	1935	Acholi Region; Lamwo District; Agoro-Agu Forest Reserve; Uganda	Uganda	Acholi	Agoro-Agu Forest Reserve	N 3.81039 E32.92264
FMNH232516	JCK.10398.SkinEtOH	Skin	JCK.10398	Chiroptera	Vespertilionidae	Scotoecus	hindei	Insectivore	52	33	Ad	Female	Acholi	Acholi	1935	Acholi Region; Lamwo District; Agoro-Agu Forest Reserve; Uganda	Uganda	Acholi	Agoro-Agu Forest Reserve	N 3.81039 E32.92264
FMNH232516	JCK.10398.FecalFTA	Gut	JCK.10398	Chiroptera	Vespertilionidae	Scotoecus	hindei	Insectivore	52	33	Ad	Female	Acholi	Acholi	1935	Acholi Region; Lamwo District; Agoro-Agu Forest Reserve; Uganda	Uganda	Acholi	Agoro-Agu Forest Reserve	N 3.81039 E32.92264
FMNH232515	JCK.10397.TongueEtOH	Tongue	JCK.10397	Chiroptera	Vespertilionidae	Scotoecus	hindei	Insectivore	5	34	Ad	Male	Acholi	Acholi	1935	Acholi Region; Lamwo District; Agoro-Agu Forest Reserve; Uganda	Uganda	Acholi	Agoro-Agu Forest Reserve	N 3.81039 E32.92264
FMNH232515	JCK.10397.SkinEtOH	Skin	JCK.10397	Chiroptera	Vespertilionidae	Scotoecus	hindei	Insectivore	5	34	Ad	Male	Acholi	Acholi	1935	Acholi Region; Lamwo District; Agoro-Agu Forest Reserve; Uganda	Uganda	Acholi	Agoro-Agu Forest Reserve	N 3.81039 E32.92264
FMNH232515	JCK.10397.FecalFTA	Gut	JCK.10397	Chiroptera	Vespertilionidae	Scotoecus	hindei	Insectivore	5	34	Ad	Male	Acholi	Acholi	1935	Acholi Region; Lamwo District; Agoro-Agu Forest Reserve; Uganda	Uganda	Acholi	Agoro-Agu Forest Reserve	N 3.81039 E32.92264
FMNH232514	JCK.10396.TongueEtOH	Tongue	JCK.10396	Chiroptera	Vespertilionidae	Scotoecus	hindei	Insectivore	6	33	Ad	Female	Acholi	Acholi	1935	Acholi Region; Lamwo District; Agoro-Agu Forest Reserve; Uganda	Uganda	Acholi	Agoro-Agu Forest Reserve	N 3.81039 E32.92264
FMNH232514	JCK.10396.SkinEtOH	Skin	JCK.10396	Chiroptera	Vespertilionidae	Scotoecus	hindei	Insectivore	6	33	Ad	Female	Acholi	Acholi	1935	Acholi Region; Lamwo District; Agoro-Agu Forest Reserve; Uganda	Uganda	Acholi	Agoro-Agu Forest Reserve	N 3.81039 E32.92264
FMNH232514	JCK.10396.FecalFTA	Gut	JCK.10396	Chiroptera	Vespertilionidae	Scotoecus	hindei	Insectivore	6	33	Ad	Female	Acholi	Acholi	1935	Acholi Region; Lamwo District; Agoro-Agu Forest Reserve; Uganda	Uganda	Acholi	Agoro-Agu Forest Reserve	N 3.81039 E32.92264
FMNH232513	JCK.10356.SkinEtOH	Skin	JCK.10356	Chiroptera	Vespertilionidae	Scotoecus	hindei	Insectivore	5.3	34	Ad	Female	Acholi	Acholi	1935	Acholi Region; Lamwo District; Agoro-Agu Forest Reserve; Uganda	Uganda	Acholi	Agoro-Agu Forest Reserve	N 3.81039 E32.92264
FMNH232513	JCK.10356.FecalFTA	Gut	JCK.10356	Chiroptera	Vespertilionidae	Scotoecus	hindei	Insectivore	5.3	34	Ad	Female	Acholi	Acholi	1935	Acholi Region; Lamwo District; Agoro-Agu Forest Reserve; Uganda	Uganda	Acholi	Agoro-Agu Forest Reserve	N 3.81039 E32.92264
FMNH232432	JCK.10376.SkinEtOH	Skin	JCK.10376	Chiroptera	Vespertilionidae	Pipistrellus	sp.	Insectivore	5.5	35	Ad	Female	Acholi	Acholi	1935	Acholi Region; Lamwo District; Agoro-Agu Forest Reserve; Uganda	Uganda	Acholi	Agoro-Agu Forest Reserve	N 3.81039 E32.92264
FMNH232432	JCK.10376.FecalFTA	Gut	JCK.10376	Chiroptera	Vespertilionidae	Pipistrellus	sp.	Insectivore	5.5	35	Ad	Female	Acholi	Acholi	1935	Acholi Region; Lamwo District; Agoro-Agu Forest Reserve; Uganda	Uganda	Acholi	Agoro-Agu Forest Reserve	N 3.81039 E32.92264
No Voucher	BN.615.TongueEtOH	Tongue	BN.615X	Chiroptera	Pteropodidae	Micropteropus	pusillus	Frugivore	NA	NA	NA	NA	Aringa	Aringa	926	Aringa Bridge	Uganda	Aringa	Aringa Bridge	N 3.71665 E 32.89481
No Voucher	BN.615.SkinEtOH	Skin	BN.615X	Chiroptera	Pteropodidae	Micropteropus	pusillus	Frugivore	NA	NA	NA	NA	Aringa	Aringa	926	Aringa Bridge	Uganda	Aringa	Aringa Bridge	N 3.71665 E 32.89481
No Voucher	BN.615.FecalFTA	Gut	BN.615X	Chiroptera	Pteropodidae	Micropteropus	pusillus	Frugivore	NA	NA	NA	NA	Aringa	Aringa	926	Aringa Bridge	Uganda	Aringa	Aringa Bridge	N 3.71665 E 32.89481
No Voucher	BN.612.TongueEtOH	Tongue	BN.612X	Chiroptera	Pteropodidae	Micropteropus	pusillus	Frugivore	NA	NA	NA	NA	Aringa	Aringa	926	Aringa Bridge	Uganda	Aringa	Aringa Bridge	N 3.71665 E 32.89481
No Voucher	BN.612.SkinEtOH	Skin	BN.612X	Chiroptera	Pteropodidae	Micropteropus	pusillus	Frugivore	NA	NA	NA	NA	Aringa	Aringa	926	Aringa Bridge	Uganda	Aringa	Aringa Bridge	N 3.71665 E 32.89481
No Voucher	BN.612.FecalFTA	Gut	BN.612X	Chiroptera	Pteropodidae	Micropteropus	pusillus	Frugivore	NA	NA	NA	NA	Aringa	Aringa	926	Aringa Bridge	Uganda	Aringa	Aringa Bridge	N 3.71665 E 32.89481
No Voucher	BN.610.TongueEtOH	Tongue	BN.610X	Chiroptera	Pteropodidae	Micropteropus	pusillus	Frugivore	NA	NA	NA	NA	Aringa	Aringa	926	Aringa Bridge	Uganda	Aringa	Aringa Bridge	N 3.71665 E 32.89481
No Voucher	BN.610.SkinEtOH	Skin	BN.610X	Chiroptera	Pteropodidae	Micropteropus	pusillus	Frugivore	NA	NA	NA	NA	Aringa	Aringa	926	Aringa Bridge	Uganda	Aringa	Aringa Bridge	N 3.71665 E 32.89481
No Voucher	BN.610.FecalFTA	Gut	BN.610X	Chiroptera	Pteropodidae	Micropteropus	pusillus	Frugivore	NA	NA	NA	NA	Aringa	Aringa	926	Aringa Bridge	Uganda	Aringa	Aringa Bridge	N 3.71665 E 32.89481
No Voucher	BN.609.TongueEtOH	Tongue	BN.609X	Chiroptera	Pteropodidae	Micropteropus	pusillus	Frugivore	NA	NA	NA	NA	Aringa	Aringa	926	Aringa Bridge	Uganda	Aringa	Aringa Bridge	N 3.71665 E 32.89481
No Voucher	BN.609.SkinEtOH	Skin	BN.609X	Chiroptera	Pteropodidae	Micropteropus	pusillus	Frugivore	NA	NA	NA	NA	Aringa	Aringa	926	Aringa Bridge	Uganda	Aringa	Aringa Bridge	N 3.71665 E 32.89481
No Voucher	BN.609.FecalFTA	Gut	BN.609X	Chiroptera	Pteropodidae	Micropteropus	pusillus	Frugivore	NA	NA	NA	NA	Aringa	Aringa	926	Aringa Bridge	Uganda	Aringa	Aringa Bridge	N 3.71665 E 32.89481
No Voucher	BN.614.TongueEtOH	Tongue	BN.614X	Chiroptera	Pteropodidae	Epomophorus	labiatus	Frugivore	NA	NA	NA	NA	Aringa	Aringa	926	Aringa Bridge	Uganda	Aringa	Aringa Bridge	N 3.71665 E 32.89481
No Voucher	BN.614.SkinEtOH	Skin	BN.614X	Chiroptera	Pteropodidae	Epomophorus	labiatus	Frugivore	NA	NA	NA	NA	Aringa	Aringa	926	Aringa Bridge	Uganda	Aringa	Aringa Bridge	N 3.71665 E 32.89481
No Voucher	BN.614.FecalFTA	Gut	BN.614X	Chiroptera	Pteropodidae	Epomophorus	labiatus	Frugivore	NA	NA	NA	NA	Aringa	Aringa	926	Aringa Bridge	Uganda	Aringa	Aringa Bridge	N 3.71665 E 32.89481
No Voucher	BN.613.TongueEtOH	Tongue	BN.613X	Chiroptera	Pteropodidae	Epomophorus	labiatus	Frugivore	NA	NA	NA	NA	Aringa	Aringa	926	Aringa Bridge	Uganda	Aringa	Aringa Bridge	N 3.71665 E 32.89481
No Voucher	BN.613.SkinEtOH	Skin	BN.613X	Chiroptera	Pteropodidae	Epomophorus	labiatus	Frugivore	NA	NA	NA	NA	Aringa	Aringa	926	Aringa Bridge	Uganda	Aringa	Aringa Bridge	N 3.71665 E 32.89481
No Voucher	BN.613.FecalFTA	Gut	BN.613X	Chiroptera	Pteropodidae	Epomophorus	labiatus	Frugivore	NA	NA	NA	NA	Aringa	Aringa	926	Aringa Bridge	Uganda	Aringa	Aringa Bridge	N 3.71665 E 32.89481
No Voucher	BN.611.TongueEtOH	Tongue	BN.611X	Chiroptera	Pteropodidae	Epomophorus	labiatus	Frugivore	NA	NA	NA	NA	Aringa	Aringa	926	Aringa Bridge	Uganda	Aringa	Aringa Bridge	N 3.71665 E 32.89481
No Voucher	BN.611.SkinEtOH	Skin	BN.611X	Chiroptera	Pteropodidae	Epomophorus	labiatus	Frugivore	NA	NA	NA	NA	Aringa	Aringa	926	Aringa Bridge	Uganda	Aringa	Aringa Bridge	N 3.71665 E 32.89481
No Voucher	BN.611.FecalFTA	Gut	BN.611X	Chiroptera	Pteropodidae	Epomophorus	labiatus	Frugivore	NA	NA	NA	NA	Aringa	Aringa	926	Aringa Bridge	Uganda	Aringa	Aringa Bridge	N 3.71665 E 32.89481
No Voucher	BN.608.TongueEtOH	Tongue	BN.608X	Chiroptera	Pteropodidae	Epomophorus	labiatus	Frugivore	NA	NA	NA	NA	Aringa	Aringa	926	Aringa Bridge	Uganda	Aringa	Aringa Bridge	N 3.71665 E 32.89481
No Voucher	BN.608.SkinEtOH	Skin	BN.608X	Chiroptera	Pteropodidae	Epomophorus	labiatus	Frugivore	NA	NA	NA	NA	Aringa	Aringa	926	Aringa Bridge	Uganda	Aringa	Aringa Bridge	N 3.71665 E 32.89481
No Voucher	BN.608.FecalFTA	Gut	BN.608X	Chiroptera	Pteropodidae	Epomophorus	labiatus	Frugivore	NA	NA	NA	NA	Aringa	Aringa	926	Aringa Bridge	Uganda	Aringa	Aringa Bridge	N 3.71665 E 32.89481
No Voucher	BN.607.TongueEtOH	Tongue	BN.607X	Chiroptera	Pteropodidae	Epomophorus	labiatus	Frugivore	NA	NA	NA	NA	Aringa	Aringa	926	Aringa Bridge	Uganda	Aringa	Aringa Bridge	N 3.71665 E 32.89481
No Voucher	BN.607.SkinEtOH	Skin	BN.607X	Chiroptera	Pteropodidae	Epomophorus	labiatus	Frugivore	NA	NA	NA	NA	Aringa	Aringa	926	Aringa Bridge	Uganda	Aringa	Aringa Bridge	N 3.71665 E 32.89481
No Voucher	BN.606.TongueEtOH	Tongue	BN.606X	Chiroptera	Molossidae	Chaerephon	bivitattus	Insectivore	NA	NA	NA	NA	Aringa	Aringa	926	Aringa Bridge	Uganda	Aringa	Aringa Bridge	N 3.71665 E 32.89481
No Voucher	BN.606.SkinEtOH	Skin	BN.606X	Chiroptera	Molossidae	Chaerephon	bivitattus	Insectivore	NA	NA	NA	NA	Aringa	Aringa	926	Aringa Bridge	Uganda	Aringa	Aringa Bridge	N 3.71665 E 32.89481
No Voucher	BN.606.FecalFTA	Gut	BN.606X	Chiroptera	Molossidae	Chaerephon	bivitattus	Insectivore	NA	NA	NA	NA	Aringa	Aringa	926	Aringa Bridge	Uganda	Aringa	Aringa Bridge	N 3.71665 E 32.89481
No Voucher	BN.605.TongueEtOH	Tongue	BN.605X	Chiroptera	Molossidae	Chaerephon	bivitattus	Insectivore	NA	NA	NA	NA	Aringa	Aringa	926	Aringa Bridge	Uganda	Aringa	Aringa Bridge	N 3.71665 E 32.89481
No Voucher	BN.605.SkinEtOH	Skin	BN.605X	Chiroptera	Molossidae	Chaerephon	bivitattus	Insectivore	NA	NA	NA	NA	Aringa	Aringa	926	Aringa Bridge	Uganda	Aringa	Aringa Bridge	N 3.71665 E 32.89481
No Voucher	BN.605.FecalFTA	Gut	BN.605X	Chiroptera	Molossidae	Chaerephon	bivitattus	Insectivore	NA	NA	NA	NA	Aringa	Aringa	926	Aringa Bridge	Uganda	Aringa	Aringa Bridge	N 3.71665 E 32.89481
No Voucher	BN.604.TongueEtOH	Tongue	BN.604X	Chiroptera	Molossidae	Chaerephon	bivitattus	Insectivore	NA	NA	NA	NA	Aringa	Aringa	926	Aringa Bridge	Uganda	Aringa	Aringa Bridge	N 3.71665 E 32.89481
No Voucher	BN.604.SkinEtOH	Skin	BN.604X	Chiroptera	Molossidae	Chaerephon	bivitattus	Insectivore	NA	NA	NA	NA	Aringa	Aringa	926	Aringa Bridge	Uganda	Aringa	Aringa Bridge	N 3.71665 E 32.89481
No Voucher	BN.604.FecalFTA	Gut	BN.604X	Chiroptera	Molossidae	Chaerephon	bivitattus	Insectivore	NA	NA	NA	NA	Aringa	Aringa	926	Aringa Bridge	Uganda	Aringa	Aringa Bridge	N 3.71665 E 32.89481
No Voucher	BN.603.TongueEtOH	Tongue	BN.603X	Chiroptera	Molossidae	Chaerephon	bivitattus	Insectivore	NA	NA	NA	NA	Aringa	Aringa	926	Aringa Bridge	Uganda	Aringa	Aringa Bridge	N 3.71665 E 32.89481
No Voucher	BN.603.SkinEtOH	Skin	BN.603X	Chiroptera	Molossidae	Chaerephon	bivitattus	Insectivore	NA	NA	NA	NA	Aringa	Aringa	926	Aringa Bridge	Uganda	Aringa	Aringa Bridge	N 3.71665 E 32.89481
No Voucher	BN.603.FecalFTA	Gut	BN.603X	Chiroptera	Molossidae	Chaerephon	bivitattus	Insectivore	NA	NA	NA	NA	Aringa	Aringa	926	Aringa Bridge	Uganda	Aringa	Aringa Bridge	N 3.71665 E 32.89481
No Voucher	BN.602.TongueEtOH	Tongue	BN.602X	Chiroptera	Molossidae	Chaerephon	bivitattus	Insectivore	NA	NA	NA	NA	Aringa	Aringa	926	Aringa Bridge	Uganda	Aringa	Aringa Bridge	N 3.71665 E 32.89481
No Voucher	BN.602.SkinEtOH	Skin	BN.602X	Chiroptera	Molossidae	Chaerephon	bivitattus	Insectivore	NA	NA	NA	NA	Aringa	Aringa	926	Aringa Bridge	Uganda	Aringa	Aringa Bridge	N 3.71665 E 32.89481
No Voucher	BN.602.FecalFTA	Gut	BN.602X	Chiroptera	Molossidae	Chaerephon	bivitattus	Insectivore	NA	NA	NA	NA	Aringa	Aringa	926	Aringa Bridge	Uganda	Aringa	Aringa Bridge	N 3.71665 E 32.89481
No Voucher	BN.601.TongueEtOH	Tongue	BN.601X	Chiroptera	Molossidae	Chaerephon	bivitattus	Insectivore	NA	NA	NA	NA	Aringa	Aringa	926	Aringa Bridge	Uganda	Aringa	Aringa Bridge	N 3.71665 E 32.89481
No Voucher	BN.601.SkinEtOH	Skin	BN.601X	Chiroptera	Molossidae	Chaerephon	bivitattus	Insectivore	NA	NA	NA	NA	Aringa	Aringa	926	Aringa Bridge	Uganda	Aringa	Aringa Bridge	N 3.71665 E 32.89481
No Voucher	BN.601.FecalFTA	Gut	BN.601X	Chiroptera	Molossidae	Chaerephon	bivitattus	Insectivore	NA	NA	NA	NA	Aringa	Aringa	926	Aringa Bridge	Uganda	Aringa	Aringa Bridge	N 3.71665 E 32.89481
No Voucher	BN.600.TongueEtOH	Tongue	BN.600X	Chiroptera	Molossidae	Chaerephon	bivitattus	Insectivore	NA	NA	NA	NA	Aringa	Aringa	926	Aringa Bridge	Uganda	Aringa	Aringa Bridge	N 3.71665 E 32.89481
No Voucher	BN.600.SkinEtOH	Skin	BN.600X	Chiroptera	Molossidae	Chaerephon	bivitattus	Insectivore	NA	NA	NA	NA	Aringa	Aringa	926	Aringa Bridge	Uganda	Aringa	Aringa Bridge	N 3.71665 E 32.89481
No Voucher	BN.600.FecalFTA	Gut	BN.600X	Chiroptera	Molossidae	Chaerephon	bivitattus	Insectivore	NA	NA	NA	NA	Aringa	Aringa	926	Aringa Bridge	Uganda	Aringa	Aringa Bridge	N 3.71665 E 32.89481
No Voucher	BN.599.TongueEtOH	Tongue	BN.599X	Chiroptera	Molossidae	Chaerephon	bivitattus	Insectivore	NA	NA	NA	NA	Aringa	Aringa	926	Aringa Bridge	Uganda	Aringa	Aringa Bridge	N 3.71665 E 32.89481
No Voucher	BN.599.SkinEtOH	Skin	BN.599X	Chiroptera	Molossidae	Chaerephon	bivitattus	Insectivore	NA	NA	NA	NA	Aringa	Aringa	926	Aringa Bridge	Uganda	Aringa	Aringa Bridge	N 3.71665 E 32.89481
No Voucher	BN.599.FecalFTA	Gut	BN.599X	Chiroptera	Molossidae	Chaerephon	bivitattus	Insectivore	NA	NA	NA	NA	Aringa	Aringa	926	Aringa Bridge	Uganda	Aringa	Aringa Bridge	N 3.71665 E 32.89481
No Voucher	BN.598.TongueEtOH	Tongue	BN.598X	Chiroptera	Molossidae	Chaerephon	bivitattus	Insectivore	NA	NA	NA	NA	Aringa	Aringa	926	Aringa Bridge	Uganda	Aringa	Aringa Bridge	N 3.71665 E 32.89481
No Voucher	BN.598.SkinEtOH	Skin	BN.598X	Chiroptera	Molossidae	Chaerephon	bivitattus	Insectivore	NA	NA	NA	NA	Aringa	Aringa	926	Aringa Bridge	Uganda	Aringa	Aringa Bridge	N 3.71665 E 32.89481
No Voucher	BN.598.FecalFTA	Gut	BN.598X	Chiroptera	Molossidae	Chaerephon	bivitattus	Insectivore	NA	NA	NA	NA	Aringa	Aringa	926	Aringa Bridge	Uganda	Aringa	Aringa Bridge	N 3.71665 E 32.89481
No Voucher	BN.597.TongueEtOH	Tongue	BN.597X	Chiroptera	Molossidae	Chaerephon	bivitattus	Insectivore	NA	NA	NA	NA	Aringa	Aringa	926	Aringa Bridge	Uganda	Aringa	Aringa Bridge	N 3.71665 E 32.89481
No Voucher	BN.597.SkinEtOH	Skin	BN.597X	Chiroptera	Molossidae	Chaerephon	bivitattus	Insectivore	NA	NA	NA	NA	Aringa	Aringa	926	Aringa Bridge	Uganda	Aringa	Aringa Bridge	N 3.71665 E 32.89481
No Voucher	BN.597.FecalFTA	Gut	BN.597X	Chiroptera	Molossidae	Chaerephon	bivitattus	Insectivore	NA	NA	NA	NA	Aringa	Aringa	926	Aringa Bridge	Uganda	Aringa	Aringa Bridge	N 3.71665 E 32.89481
No Voucher	BN.596.TongueEtOH	Tongue	BN.596X	Chiroptera	Molossidae	Chaerephon	bivitattus	Insectivore	NA	NA	NA	NA	Aringa	Aringa	926	Aringa Bridge	Uganda	Aringa	Aringa Bridge	N 3.71665 E 32.89481
No Voucher	BN.596.SkinEtOH	Skin	BN.596X	Chiroptera	Molossidae	Chaerephon	bivitattus	Insectivore	NA	NA	NA	NA	Aringa	Aringa	926	Aringa Bridge	Uganda	Aringa	Aringa Bridge	N 3.71665 E 32.89481
No Voucher	BN.596.FecalFTA	Gut	BN.596X	Chiroptera	Molossidae	Chaerephon	bivitattus	Insectivore	NA	NA	NA	NA	Aringa	Aringa	926	Aringa Bridge	Uganda	Aringa	Aringa Bridge	N 3.71665 E 32.89481
No Voucher	BN.595.TongueEtOH	Tongue	BN.595X	Chiroptera	Molossidae	Chaerephon	bivitattus	Insectivore	NA	NA	NA	NA	Aringa	Aringa	926	Aringa Bridge	Uganda	Aringa	Aringa Bridge	N 3.71665 E 32.89481
No Voucher	BN.595.SkinEtOH	Skin	BN.595X	Chiroptera	Molossidae	Chaerephon	bivitattus	Insectivore	NA	NA	NA	NA	Aringa	Aringa	926	Aringa Bridge	Uganda	Aringa	Aringa Bridge	N 3.71665 E 32.89481
No Voucher	BN.595.FecalFTA	Gut	BN.595X	Chiroptera	Molossidae	Chaerephon	bivitattus	Insectivore	NA	NA	NA	NA	Aringa	Aringa	926	Aringa Bridge	Uganda	Aringa	Aringa Bridge	N 3.71665 E 32.89481
No Voucher	BN.594.TongueEtOH	Tongue	BN.594X	Chiroptera	Molossidae	Chaerephon	bivitattus	Insectivore	NA	NA	NA	NA	Aringa	Aringa	926	Aringa Bridge	Uganda	Aringa	Aringa Bridge	N 3.71665 E 32.89481
No Voucher	BN.594.SkinEtOH	Skin	BN.594X	Chiroptera	Molossidae	Chaerephon	bivitattus	Insectivore	NA	NA	NA	NA	Aringa	Aringa	926	Aringa Bridge	Uganda	Aringa	Aringa Bridge	N 3.71665 E 32.89481
No Voucher	BN.594.FecalFTA	Gut	BN.594X	Chiroptera	Molossidae	Chaerephon	bivitattus	Insectivore	NA	NA	NA	NA	Aringa	Aringa	926	Aringa Bridge	Uganda	Aringa	Aringa Bridge	N 3.71665 E 32.89481
No Voucher	BN.593.TongueEtOH	Tongue	BN.593X	Chiroptera	Molossidae	Chaerephon	bivitattus	Insectivore	NA	NA	NA	NA	Aringa	Aringa	926	Aringa Bridge	Uganda	Aringa	Aringa Bridge	N 3.71665 E 32.89481
No Voucher	BN.593.SkinEtOH	Skin	BN.593X	Chiroptera	Molossidae	Chaerephon	bivitattus	Insectivore	NA	NA	NA	NA	Aringa	Aringa	926	Aringa Bridge	Uganda	Aringa	Aringa Bridge	N 3.71665 E 32.89481
No Voucher	BN.593.FecalFTA	Gut	BN.593X	Chiroptera	Molossidae	Chaerephon	bivitattus	Insectivore	NA	NA	NA	NA	Aringa	Aringa	926	Aringa Bridge	Uganda	Aringa	Aringa Bridge	N 3.71665 E 32.89481
FMNH233625	PWW.3600.TongueEtOH	Tongue	PWW.3600	Chiroptera	Pteropodidae	Rousettus	aegyptiacus	Frugivore	71.5	83	Ad	Female	Kakamega	Buzambuli	1564	Buzambuli Trail 3 Kakamega Forest National Reserve	Kenya	Kakamega	Buzambuli Trail 3, Kakamega Forest National Reserve	N 00.34375 E 034.85660
FMNH233625	PWW.3600.SkinEtOH	Skin	PWW.3600	Chiroptera	Pteropodidae	Rousettus	aegyptiacus	Frugivore	71.5	83	Ad	Female	Kakamega	Buzambuli	1564	Buzambuli Trail 3 Kakamega Forest National Reserve	Kenya	Kakamega	Buzambuli Trail 3, Kakamega Forest National Reserve	N 00.34375 E 034.85660
FMNH233625	PWW.3600.FecalFTA	Gut	PWW.3600	Chiroptera	Pteropodidae	Rousettus	aegyptiacus	Frugivore	71.5	83	Ad	Female	Kakamega	Buzambuli	1564	Buzambuli Trail 3 Kakamega Forest National Reserve	Kenya	Kakamega	Buzambuli Trail 3, Kakamega Forest National Reserve	N 00.34375 E 034.85660
FMNH233612	PWW.3615.TongueEtOH	Tongue	PWW.3615	Chiroptera	Pteropodidae	Myonycteris	angolensis	Frugivore	54.5	74.5	Ad	Female	Kakamega	Ikhondo	1590	Ikhondo Junction Kakamega Forest National Reserve	Kenya	Kakamega	Ikhondo Junction, Kakamega Forest National Reserve	N 00.35293 E 034.86720
FMNH233612	PWW.3615.SkinEtOH	Skin	PWW.3615	Chiroptera	Pteropodidae	Myonycteris	angolensis	Frugivore	54.5	74.5	Ad	Female	Kakamega	Ikhondo	1590	Ikhondo Junction Kakamega Forest National Reserve	Kenya	Kakamega	Ikhondo Junction, Kakamega Forest National Reserve	N 00.35293 E 034.86720
FMNH233612	PWW.3615.FecalFTA	Gut	PWW.3615	Chiroptera	Pteropodidae	Myonycteris	angolensis	Frugivore	54.5	74.5	Ad	Female	Kakamega	Ikhondo	1590	Ikhondo Junction Kakamega Forest National Reserve	Kenya	Kakamega	Ikhondo Junction, Kakamega Forest National Reserve	N 00.35293 E 034.86720
FMNH234191	PWW.3601.TongueEtOH	Tongue	PWW.3601	Chiroptera	Nycteridae	Nycteris	arge	Insectivore	11.5	45	Ad	Female	Kakamega	Buzambuli	1564	Buzambuli Trail 3 Kakamega Forest National Reserve	Kenya	Kakamega	Buzambuli Trail 3, Kakamega Forest National Reserve	N 00.34375 E 034.85660
FMNH234191	PWW.3601.SkinEtOH	Skin	PWW.3601	Chiroptera	Nycteridae	Nycteris	arge	Insectivore	11.5	45	Ad	Female	Kakamega	Buzambuli	1564	Buzambuli Trail 3 Kakamega Forest National Reserve	Kenya	Kakamega	Buzambuli Trail 3, Kakamega Forest National Reserve	N 00.34375 E 034.85660
FMNH234191	PWW.3601.FecalFTA	Gut	PWW.3601	Chiroptera	Nycteridae	Nycteris	arge	Insectivore	11.5	45	Ad	Female	Kakamega	Buzambuli	1564	Buzambuli Trail 3 Kakamega Forest National Reserve	Kenya	Kakamega	Buzambuli Trail 3, Kakamega Forest National Reserve	N 00.34375 E 034.85660
FMNH234025	PWW.3599.TongueEtOH	Tongue	PWW.3599	Chiroptera	Hipposideridae	Doryrhina	camerunensis	Insectivore	38.5	73	Ad	Male	Kakamega	Buzambuli	1564	Buzambuli Trail 3 Kakamega Forest National Reserve	Kenya	Kakamega	Buzambuli Trail 3, Kakamega Forest National Reserve	N 00.34375 E 034.85660
FMNH234025	PWW.3599.SkinEtOH	Skin	PWW.3599	Chiroptera	Hipposideridae	Doryrhina	camerunensis	Insectivore	38.5	73	Ad	Male	Kakamega	Buzambuli	1564	Buzambuli Trail 3 Kakamega Forest National Reserve	Kenya	Kakamega	Buzambuli Trail 3, Kakamega Forest National Reserve	N 00.34375 E 034.85660
FMNH234025	PWW.3599.FecalFTA	Gut	PWW.3599	Chiroptera	Hipposideridae	Doryrhina	camerunensis	Insectivore	38.5	73	Ad	Male	Kakamega	Buzambuli	1564	Buzambuli Trail 3 Kakamega Forest National Reserve	Kenya	Kakamega	Buzambuli Trail 3, Kakamega Forest National Reserve	N 00.34375 E 034.85660
FMNH234475	PWW.3602.TongueEtOH	Tongue	PWW.3602	Chiroptera	Vespertilionidae	Scotophilus	dinganii	Insectivore	21	56	Ad	Female	Kakamega	Buzambuli	1564	Buzambuli Trail 3 Kakamega Forest National Reserve	Kenya	Kakamega	Buzambuli Trail 3, Kakamega Forest National Reserve	N 00.34375 E 034.85660
FMNH234475	PWW.3602.SkinEtOH	Skin	PWW.3602	Chiroptera	Vespertilionidae	Scotophilus	dinganii	Insectivore	21	56	Ad	Female	Kakamega	Buzambuli	1564	Buzambuli Trail 3 Kakamega Forest National Reserve	Kenya	Kakamega	Buzambuli Trail 3, Kakamega Forest National Reserve	N 00.34375 E 034.85660
FMNH234475	PWW.3602.FecalFTA	Gut	PWW.3602	Chiroptera	Vespertilionidae	Scotophilus	dinganii	Insectivore	21	56	Ad	Female	Kakamega	Buzambuli	1564	Buzambuli Trail 3 Kakamega Forest National Reserve	Kenya	Kakamega	Buzambuli Trail 3, Kakamega Forest National Reserve	N 00.34375 E 034.85660
FMNH234026	PWW.3614.TongueEtOH	Tongue	PWW.3614	Chiroptera	Hipposideridae	Doryrhina	camerunensis	Insectivore	42	73.5	Ad	Female	Kakamega	Buzambuli	1564	Buzambuli Trail 3 Kakamega Forest National Reserve	Kenya	Kakamega	Buzambuli Trail 3, Kakamega Forest National Reserve	N 00.34375 E 034.85660
FMNH234026	PWW.3614.SkinEtOH	Skin	PWW.3614	Chiroptera	Hipposideridae	Doryrhina	camerunensis	Insectivore	42	73.5	Ad	Female	Kakamega	Buzambuli	1564	Buzambuli Trail 3 Kakamega Forest National Reserve	Kenya	Kakamega	Buzambuli Trail 3, Kakamega Forest National Reserve	N 00.34375 E 034.85660
FMNH234026	PWW.3614.FecalFTA	Gut	PWW.3614	Chiroptera	Hipposideridae	Doryrhina	camerunensis	Insectivore	42	73.5	Ad	Female	Kakamega	Buzambuli	1564	Buzambuli Trail 3 Kakamega Forest National Reserve	Kenya	Kakamega	Buzambuli Trail 3, Kakamega Forest National Reserve	N 00.34375 E 034.85660
FMNH234476	PWW.3616.TongueEtOH	Tongue	PWW.3616	Chiroptera	Vespertilionidae	Scotophilus	dinganii	Insectivore	22.5	51.5	Ad	Male	Kakamega	Ikhondo	1590	Ikhondo Junction Kakamega Forest National Reserve	Kenya	Kakamega	Ikhondo Junction, Kakamega Forest National Reserve	N 00.35293 E 034.86720
FMNH234476	PWW.3616.SkinEtOH	Skin	PWW.3616	Chiroptera	Vespertilionidae	Scotophilus	dinganii	Insectivore	22.5	51.5	Ad	Male	Kakamega	Ikhondo	1590	Ikhondo Junction Kakamega Forest National Reserve	Kenya	Kakamega	Ikhondo Junction, Kakamega Forest National Reserve	N 00.35293 E 034.86720
FMNH234476	PWW.3616.FecalFTA	Gut	PWW.3616	Chiroptera	Vespertilionidae	Scotophilus	dinganii	Insectivore	22.5	51.5	Ad	Male	Kakamega	Ikhondo	1590	Ikhondo Junction Kakamega Forest National Reserve	Kenya	Kakamega	Ikhondo Junction, Kakamega Forest National Reserve	N 00.35293 E 034.86720
FMNH234713	PWW.3617.TongueEtOH	Tongue	PWW.3617	Chiroptera	Vespertilionidae	Neoromicia	nana	Insectivore	3	30.5	Ad	Male	Kakamega	Ikhondo	1590	Ikhondo Junction Kakamega Forest National Reserve	Kenya	Kakamega	Ikhondo Junction, Kakamega Forest National Reserve	N 00.35293 E 034.86720
FMNH234713	PWW.3617.SkinEtOH	Skin	PWW.3617	Chiroptera	Vespertilionidae	Neoromicia	nana	Insectivore	3	30.5	Ad	Male	Kakamega	Ikhondo	1590	Ikhondo Junction Kakamega Forest National Reserve	Kenya	Kakamega	Ikhondo Junction, Kakamega Forest National Reserve	N 00.35293 E 034.86720
FMNH234713	PWW.3617.FecalFTA	Gut	PWW.3617	Chiroptera	Vespertilionidae	Neoromicia	nana	Insectivore	3	30.5	Ad	Male	Kakamega	Ikhondo	1590	Ikhondo Junction Kakamega Forest National Reserve	Kenya	Kakamega	Ikhondo Junction, Kakamega Forest National Reserve	N 00.35293 E 034.86720
FMNH234819	PWW.3596.TongueEtOH	Tongue	PWW.3596	Chiroptera	Miniopteridae	Miniopterus	inflatus rufus	Insectivore	10	50	Ad	Male	Kakamega	Lirhanda	1540	Lirhanda cave Kakamega Forest	Kenya	Kakamega	Lirhanda cave, Kakamega Forest	N 00.21176 E 034.89856
FMNH234819	PWW.3596.SkinEtOH	Skin	PWW.3596	Chiroptera	Miniopteridae	Miniopterus	inflatus rufus	Insectivore	10	50	Ad	Male	Kakamega	Lirhanda	1540	Lirhanda cave Kakamega Forest	Kenya	Kakamega	Lirhanda cave, Kakamega Forest	N 00.21176 E 034.89856
FMNH234819	PWW.3596.FecalFTA	Gut	PWW.3596	Chiroptera	Miniopteridae	Miniopterus	inflatus rufus	Insectivore	10	50	Ad	Male	Kakamega	Lirhanda	1540	Lirhanda cave Kakamega Forest	Kenya	Kakamega	Lirhanda cave, Kakamega Forest	N 00.21176 E 034.89856
FMNH234816	PWW.3593.TongueEtOH	Tongue	PWW.3593	Chiroptera	Miniopteridae	Miniopterus	inflatus rufus	Insectivore	11	52	Ad	Male	Kakamega	Lirhanda	1540	Lirhanda cave Kakamega Forest	Kenya	Kakamega	Lirhanda cave, Kakamega Forest	N 00.21176 E 034.89856
FMNH234816	PWW.3593.SkinEtOH	Skin	PWW.3593	Chiroptera	Miniopteridae	Miniopterus	inflatus rufus	Insectivore	11	52	Ad	Male	Kakamega	Lirhanda	1540	Lirhanda cave Kakamega Forest	Kenya	Kakamega	Lirhanda cave, Kakamega Forest	N 00.21176 E 034.89856
FMNH234816	PWW.3593.FecalFTA	Gut	PWW.3593	Chiroptera	Miniopteridae	Miniopterus	inflatus rufus	Insectivore	11	52	Ad	Male	Kakamega	Lirhanda	1540	Lirhanda cave Kakamega Forest	Kenya	Kakamega	Lirhanda cave, Kakamega Forest	N 00.21176 E 034.89856
FMNH234815	PWW.3592.TongueEtOH	Tongue	PWW.3592	Chiroptera	Miniopteridae	Miniopterus	inflatus rufus	Insectivore	11	50	Ad	Male	Kakamega	Lirhanda	1540	Lirhanda cave Kakamega Forest	Kenya	Kakamega	Lirhanda cave, Kakamega Forest	N 00.21176 E 034.89856
FMNH234815	PWW.3592.SkinEtOH	Skin	PWW.3592	Chiroptera	Miniopteridae	Miniopterus	inflatus rufus	Insectivore	11	50	Ad	Male	Kakamega	Lirhanda	1540	Lirhanda cave Kakamega Forest	Kenya	Kakamega	Lirhanda cave, Kakamega Forest	N 00.21176 E 034.89856
FMNH234815	PWW.3592.FecalFTA	Gut	PWW.3592	Chiroptera	Miniopteridae	Miniopterus	inflatus rufus	Insectivore	11	50	Ad	Male	Kakamega	Lirhanda	1540	Lirhanda cave Kakamega Forest	Kenya	Kakamega	Lirhanda cave, Kakamega Forest	N 00.21176 E 034.89856
FMNH234814	PWW.3591.TongueEtOH	Tongue	PWW.3591	Chiroptera	Miniopteridae	Miniopterus	inflatus rufus	Insectivore	10.5	50	Ad	Male	Kakamega	Lirhanda	1540	Lirhanda cave Kakamega Forest	Kenya	Kakamega	Lirhanda cave, Kakamega Forest	N 00.21176 E 034.89856
FMNH234814	PWW.3591.SkinEtOH	Skin	PWW.3591	Chiroptera	Miniopteridae	Miniopterus	inflatus rufus	Insectivore	10.5	50	Ad	Male	Kakamega	Lirhanda	1540	Lirhanda cave Kakamega Forest	Kenya	Kakamega	Lirhanda cave, Kakamega Forest	N 00.21176 E 034.89856
FMNH234814	PWW.3591.FecalFTA	Gut	PWW.3591	Chiroptera	Miniopteridae	Miniopterus	inflatus rufus	Insectivore	10.5	50	Ad	Male	Kakamega	Lirhanda	1540	Lirhanda cave Kakamega Forest	Kenya	Kakamega	Lirhanda cave, Kakamega Forest	N 00.21176 E 034.89856
FMNH234813	PWW.3590.TongueEtOH	Tongue	PWW.3590	Chiroptera	Miniopteridae	Miniopterus	inflatus rufus	Insectivore	10.5	52	Ad	Female	Kakamega	Lirhanda	1540	Lirhanda cave Kakamega Forest	Kenya	Kakamega	Lirhanda cave, Kakamega Forest	N 00.21176 E 034.89856
FMNH234813	PWW.3590.SkinEtOH	Skin	PWW.3590	Chiroptera	Miniopteridae	Miniopterus	inflatus rufus	Insectivore	10.5	52	Ad	Female	Kakamega	Lirhanda	1540	Lirhanda cave Kakamega Forest	Kenya	Kakamega	Lirhanda cave, Kakamega Forest	N 00.21176 E 034.89856
FMNH234813	PWW.3590.FecalFTA	Gut	PWW.3590	Chiroptera	Miniopteridae	Miniopterus	inflatus rufus	Insectivore	10.5	52	Ad	Female	Kakamega	Lirhanda	1540	Lirhanda cave Kakamega Forest	Kenya	Kakamega	Lirhanda cave, Kakamega Forest	N 00.21176 E 034.89856
FMNH234811	PWW.3588.TongueEtOH	Tongue	PWW.3588	Chiroptera	Miniopteridae	Miniopterus	inflatus rufus	Insectivore	11	50	Ad	Male	Kakamega	Lirhanda	1540	Lirhanda cave Kakamega Forest	Kenya	Kakamega	Lirhanda cave, Kakamega Forest	N 00.21176 E 034.89856
FMNH234811	PWW.3588.SkinEtOH	Skin	PWW.3588	Chiroptera	Miniopteridae	Miniopterus	inflatus rufus	Insectivore	11	50	Ad	Male	Kakamega	Lirhanda	1540	Lirhanda cave Kakamega Forest	Kenya	Kakamega	Lirhanda cave, Kakamega Forest	N 00.21176 E 034.89856
FMNH234811	PWW.3588.FecalFTA	Gut	PWW.3588	Chiroptera	Miniopteridae	Miniopterus	inflatus rufus	Insectivore	11	50	Ad	Male	Kakamega	Lirhanda	1540	Lirhanda cave Kakamega Forest	Kenya	Kakamega	Lirhanda cave, Kakamega Forest	N 00.21176 E 034.89856
FMNH234818	PWW.3595.TongueEtOH	Tongue	PWW.3595	Chiroptera	Miniopteridae	Miniopterus	inflatus rufus	Insectivore	10.5	50	Ad	Male	Kakamega	Lirhanda	1540	Lirhanda cave Kakamega Forest	Kenya	Kakamega	Lirhanda cave, Kakamega Forest	N 00.21176 E 034.89856
FMNH234818	PWW.3595.SkinEtOH	Skin	PWW.3595	Chiroptera	Miniopteridae	Miniopterus	inflatus rufus	Insectivore	10.5	50	Ad	Male	Kakamega	Lirhanda	1540	Lirhanda cave Kakamega Forest	Kenya	Kakamega	Lirhanda cave, Kakamega Forest	N 00.21176 E 034.89856
FMNH234818	PWW.3595.FecalFTA	Gut	PWW.3595	Chiroptera	Miniopteridae	Miniopterus	inflatus rufus	Insectivore	10.5	50	Ad	Male	Kakamega	Lirhanda	1540	Lirhanda cave Kakamega Forest	Kenya	Kakamega	Lirhanda cave, Kakamega Forest	N 00.21176 E 034.89856
FMNH234812	PWW.3589.TongueEtOH	Tongue	PWW.3589	Chiroptera	Miniopteridae	Miniopterus	inflatus rufus	Insectivore	9.5	50	Ad	Female	Kakamega	Lirhanda	1540	Lirhanda cave Kakamega Forest	Kenya	Kakamega	Lirhanda cave, Kakamega Forest	N 00.21176 E 034.89856
FMNH234812	PWW.3589.SkinEtOH	Skin	PWW.3589	Chiroptera	Miniopteridae	Miniopterus	inflatus rufus	Insectivore	9.5	50	Ad	Female	Kakamega	Lirhanda	1540	Lirhanda cave Kakamega Forest	Kenya	Kakamega	Lirhanda cave, Kakamega Forest	N 00.21176 E 034.89856
FMNH234812	PWW.3589.FecalFTA	Gut	PWW.3589	Chiroptera	Miniopteridae	Miniopterus	inflatus rufus	Insectivore	9.5	50	Ad	Female	Kakamega	Lirhanda	1540	Lirhanda cave Kakamega Forest	Kenya	Kakamega	Lirhanda cave, Kakamega Forest	N 00.21176 E 034.89856
FMNH234820	PWW.3597.TongueEtOH	Tongue	PWW.3597	Chiroptera	Miniopteridae	Miniopterus	inflatus rufus	Insectivore	9.5	50	Ad	Female	Kakamega	Lirhanda	1540	Lirhanda cave Kakamega Forest	Kenya	Kakamega	Lirhanda cave, Kakamega Forest	N 00.21176 E 034.89856
FMNH234820	PWW.3597.SkinEtOH	Skin	PWW.3597	Chiroptera	Miniopteridae	Miniopterus	inflatus rufus	Insectivore	9.5	50	Ad	Female	Kakamega	Lirhanda	1540	Lirhanda cave Kakamega Forest	Kenya	Kakamega	Lirhanda cave, Kakamega Forest	N 00.21176 E 034.89856
FMNH234820	PWW.3597.FecalFTA	Gut	PWW.3597	Chiroptera	Miniopteridae	Miniopterus	inflatus rufus	Insectivore	9.5	50	Ad	Female	Kakamega	Lirhanda	1540	Lirhanda cave Kakamega Forest	Kenya	Kakamega	Lirhanda cave, Kakamega Forest	N 00.21176 E 034.89856
FMNH234817	PWW.3594.TongueEtOH	Tongue	PWW.3594	Chiroptera	Miniopteridae	Miniopterus	inflatus rufus	Insectivore	10	51	Ad	Male	Kakamega	Lirhanda	1540	Lirhanda cave Kakamega Forest	Kenya	Kakamega	Lirhanda cave, Kakamega Forest	N 00.21176 E 034.89856
FMNH234817	PWW.3594.SkinEtOH	Skin	PWW.3594	Chiroptera	Miniopteridae	Miniopterus	inflatus rufus	Insectivore	10	51	Ad	Male	Kakamega	Lirhanda	1540	Lirhanda cave Kakamega Forest	Kenya	Kakamega	Lirhanda cave, Kakamega Forest	N 00.21176 E 034.89856
FMNH234817	PWW.3594.FecalFTA	Gut	PWW.3594	Chiroptera	Miniopteridae	Miniopterus	inflatus rufus	Insectivore	10	51	Ad	Male	Kakamega	Lirhanda	1540	Lirhanda cave Kakamega Forest	Kenya	Kakamega	Lirhanda cave, Kakamega Forest	N 00.21176 E 034.89856
FMNH234060	PWW.3586.TongueEtOH	Tongue	PWW.3586	Chiroptera	Hipposideridae	Hipposideros	ruber	Insectivore	11	57	Ad	Male	Kakamega	Lirhanda	1540	Lirhanda cave Kakamega Forest	Kenya	Kakamega	Lirhanda cave, Kakamega Forest	N 00.21176 E 034.89856
FMNH234060	PWW.3586.SkinEtOH	Skin	PWW.3586	Chiroptera	Hipposideridae	Hipposideros	ruber	Insectivore	11	57	Ad	Male	Kakamega	Lirhanda	1540	Lirhanda cave Kakamega Forest	Kenya	Kakamega	Lirhanda cave, Kakamega Forest	N 00.21176 E 034.89856
FMNH234060	PWW.3586.FecalFTA	Gut	PWW.3586	Chiroptera	Hipposideridae	Hipposideros	ruber	Insectivore	11	57	Ad	Male	Kakamega	Lirhanda	1540	Lirhanda cave Kakamega Forest	Kenya	Kakamega	Lirhanda cave, Kakamega Forest	N 00.21176 E 034.89856
FMNH234058	PWW.3584.TongueEtOH	Tongue	PWW.3584	Chiroptera	Hipposideridae	Hipposideros	ruber	Insectivore	11	56	Ad	Female	Kakamega	Lirhanda	1540	Lirhanda cave Kakamega Forest	Kenya	Kakamega	Lirhanda cave, Kakamega Forest	N 00.21176 E 034.89856
FMNH234058	PWW.3584.SkinEtOH	Skin	PWW.3584	Chiroptera	Hipposideridae	Hipposideros	ruber	Insectivore	11	56	Ad	Female	Kakamega	Lirhanda	1540	Lirhanda cave Kakamega Forest	Kenya	Kakamega	Lirhanda cave, Kakamega Forest	N 00.21176 E 034.89856
FMNH234058	PWW.3584.FecalFTA	Gut	PWW.3584	Chiroptera	Hipposideridae	Hipposideros	ruber	Insectivore	11	56	Ad	Female	Kakamega	Lirhanda	1540	Lirhanda cave Kakamega Forest	Kenya	Kakamega	Lirhanda cave, Kakamega Forest	N 00.21176 E 034.89856
FMNH234057	PWW.3583.TongueEtOH	Tongue	PWW.3583	Chiroptera	Hipposideridae	Hipposideros	ruber	Insectivore	11	55	Ad	Male	Kakamega	Lirhanda	1540	Lirhanda cave Kakamega Forest	Kenya	Kakamega	Lirhanda cave, Kakamega Forest	N 00.21176 E 034.89856
FMNH234057	PWW.3583.SkinEtOH	Skin	PWW.3583	Chiroptera	Hipposideridae	Hipposideros	ruber	Insectivore	11	55	Ad	Male	Kakamega	Lirhanda	1540	Lirhanda cave Kakamega Forest	Kenya	Kakamega	Lirhanda cave, Kakamega Forest	N 00.21176 E 034.89856
FMNH234057	PWW.3583.FecalFTA	Gut	PWW.3583	Chiroptera	Hipposideridae	Hipposideros	ruber	Insectivore	11	55	Ad	Male	Kakamega	Lirhanda	1540	Lirhanda cave Kakamega Forest	Kenya	Kakamega	Lirhanda cave, Kakamega Forest	N 00.21176 E 034.89856
FMNH234056	PWW.3582.TongueEtOH	Tongue	PWW.3582	Chiroptera	Hipposideridae	Hipposideros	ruber	Insectivore	11	54	Ad	Male	Kakamega	Lirhanda	1540	Lirhanda cave Kakamega Forest	Kenya	Kakamega	Lirhanda cave, Kakamega Forest	N 00.21176 E 034.89856
FMNH234056	PWW.3582.SkinEtOH	Skin	PWW.3582	Chiroptera	Hipposideridae	Hipposideros	ruber	Insectivore	11	54	Ad	Male	Kakamega	Lirhanda	1540	Lirhanda cave Kakamega Forest	Kenya	Kakamega	Lirhanda cave, Kakamega Forest	N 00.21176 E 034.89856
FMNH234056	PWW.3582.FecalFTA	Gut	PWW.3582	Chiroptera	Hipposideridae	Hipposideros	ruber	Insectivore	11	54	Ad	Male	Kakamega	Lirhanda	1540	Lirhanda cave Kakamega Forest	Kenya	Kakamega	Lirhanda cave, Kakamega Forest	N 00.21176 E 034.89856
FMNH234053	PWW.3579.TongueEtOH	Tongue	PWW.3579	Chiroptera	Hipposideridae	Hipposideros	ruber	Insectivore	11	54	Ad	Male	Kakamega	Lirhanda	1540	Lirhanda cave Kakamega Forest	Kenya	Kakamega	Lirhanda cave, Kakamega Forest	N 00.21176 E 034.89856
FMNH234053	PWW.3579.SkinEtOH	Skin	PWW.3579	Chiroptera	Hipposideridae	Hipposideros	ruber	Insectivore	11	54	Ad	Male	Kakamega	Lirhanda	1540	Lirhanda cave Kakamega Forest	Kenya	Kakamega	Lirhanda cave, Kakamega Forest	N 00.21176 E 034.89856
FMNH234053	PWW.3579.FecalFTA	Gut	PWW.3579	Chiroptera	Hipposideridae	Hipposideros	ruber	Insectivore	11	54	Ad	Male	Kakamega	Lirhanda	1540	Lirhanda cave Kakamega Forest	Kenya	Kakamega	Lirhanda cave, Kakamega Forest	N 00.21176 E 034.89856
FMNH234052	PWW.3578.TongueEtOH	Tongue	PWW.3578	Chiroptera	Hipposideridae	Hipposideros	ruber	Insectivore	10.6	56	Ad	Female	Kakamega	Lirhanda	1540	Lirhanda cave Kakamega Forest	Kenya	Kakamega	Lirhanda cave, Kakamega Forest	N 00.21176 E 034.89856
FMNH234052	PWW.3578.SkinEtOH	Skin	PWW.3578	Chiroptera	Hipposideridae	Hipposideros	ruber	Insectivore	10.6	56	Ad	Female	Kakamega	Lirhanda	1540	Lirhanda cave Kakamega Forest	Kenya	Kakamega	Lirhanda cave, Kakamega Forest	N 00.21176 E 034.89856
FMNH234052	PWW.3578.FecalFTA	Gut	PWW.3578	Chiroptera	Hipposideridae	Hipposideros	ruber	Insectivore	10.6	56	Ad	Female	Kakamega	Lirhanda	1540	Lirhanda cave Kakamega Forest	Kenya	Kakamega	Lirhanda cave, Kakamega Forest	N 00.21176 E 034.89856
FMNH234061	PWW.3587.TongueEtOH	Tongue	PWW.3587	Chiroptera	Hipposideridae	Hipposideros	ruber	Insectivore	11	55	Ad	Male	Kakamega	Lirhanda	1540	Lirhanda cave Kakamega Forest	Kenya	Kakamega	Lirhanda cave, Kakamega Forest	N 00.21176 E 034.89856
FMNH234061	PWW.3587.SkinEtOH	Skin	PWW.3587	Chiroptera	Hipposideridae	Hipposideros	ruber	Insectivore	11	55	Ad	Male	Kakamega	Lirhanda	1540	Lirhanda cave Kakamega Forest	Kenya	Kakamega	Lirhanda cave, Kakamega Forest	N 00.21176 E 034.89856
FMNH234061	PWW.3587.FecalFTA	Gut	PWW.3587	Chiroptera	Hipposideridae	Hipposideros	ruber	Insectivore	11	55	Ad	Male	Kakamega	Lirhanda	1540	Lirhanda cave Kakamega Forest	Kenya	Kakamega	Lirhanda cave, Kakamega Forest	N 00.21176 E 034.89856
FMNH234059	PWW.3585.TongueEtOH	Tongue	PWW.3585	Chiroptera	Hipposideridae	Hipposideros	ruber	Insectivore	12	57	Ad	Male	Kakamega	Lirhanda	1540	Lirhanda cave Kakamega Forest	Kenya	Kakamega	Lirhanda cave, Kakamega Forest	N 00.21176 E 034.89856
FMNH234059	PWW.3585.SkinEtOH	Skin	PWW.3585	Chiroptera	Hipposideridae	Hipposideros	ruber	Insectivore	12	57	Ad	Male	Kakamega	Lirhanda	1540	Lirhanda cave Kakamega Forest	Kenya	Kakamega	Lirhanda cave, Kakamega Forest	N 00.21176 E 034.89856
FMNH234059	PWW.3585.FecalFTA	Gut	PWW.3585	Chiroptera	Hipposideridae	Hipposideros	ruber	Insectivore	12	57	Ad	Male	Kakamega	Lirhanda	1540	Lirhanda cave Kakamega Forest	Kenya	Kakamega	Lirhanda cave, Kakamega Forest	N 00.21176 E 034.89856
FMNH234055	PWW.3581.TongueEtOH	Tongue	PWW.3581	Chiroptera	Hipposideridae	Hipposideros	ruber	Insectivore	13	56	Ad	Male	Kakamega	Lirhanda	1540	Lirhanda cave Kakamega Forest	Kenya	Kakamega	Lirhanda cave, Kakamega Forest	N 00.21176 E 034.89856
FMNH234055	PWW.3581.SkinEtOH	Skin	PWW.3581	Chiroptera	Hipposideridae	Hipposideros	ruber	Insectivore	13	56	Ad	Male	Kakamega	Lirhanda	1540	Lirhanda cave Kakamega Forest	Kenya	Kakamega	Lirhanda cave, Kakamega Forest	N 00.21176 E 034.89856
FMNH234055	PWW.3581.FecalFTA	Gut	PWW.3581	Chiroptera	Hipposideridae	Hipposideros	ruber	Insectivore	13	56	Ad	Male	Kakamega	Lirhanda	1540	Lirhanda cave Kakamega Forest	Kenya	Kakamega	Lirhanda cave, Kakamega Forest	N 00.21176 E 034.89856
FMNH234054	PWW.3580.TongueEtOH	Tongue	PWW.3580	Chiroptera	Hipposideridae	Hipposideros	ruber	Insectivore	12	57	Ad	Male	Kakamega	Lirhanda	1540	Lirhanda cave Kakamega Forest	Kenya	Kakamega	Lirhanda cave, Kakamega Forest	N 00.21176 E 034.89856
FMNH234054	PWW.3580.SkinEtOH	Skin	PWW.3580	Chiroptera	Hipposideridae	Hipposideros	ruber	Insectivore	12	57	Ad	Male	Kakamega	Lirhanda	1540	Lirhanda cave Kakamega Forest	Kenya	Kakamega	Lirhanda cave, Kakamega Forest	N 00.21176 E 034.89856
FMNH234054	PWW.3580.FecalFTA	Gut	PWW.3580	Chiroptera	Hipposideridae	Hipposideros	ruber	Insectivore	12	57	Ad	Male	Kakamega	Lirhanda	1540	Lirhanda cave Kakamega Forest	Kenya	Kakamega	Lirhanda cave, Kakamega Forest	N 00.21176 E 034.89856
FMNH234800	PWW.3562.TongueEtOH	Tongue	PWW.3562	Chiroptera	Miniopteridae	Miniopterus	inflatus rufus	Insectivore	10	50	Ad	Female	Kakamega	Mahiakalo	1641	Mahiakalo cave Kakamega Forest	Kenya	Kakamega	Mahiakalo cave, Kakamega Forest	N 00.24454 E 034.90688
FMNH234800	PWW.3562.SkinEtOH	Skin	PWW.3562	Chiroptera	Miniopteridae	Miniopterus	inflatus rufus	Insectivore	10	50	Ad	Female	Kakamega	Mahiakalo	1641	Mahiakalo cave Kakamega Forest	Kenya	Kakamega	Mahiakalo cave, Kakamega Forest	N 00.24454 E 034.90688
FMNH234800	PWW.3562.FecalFTA	Gut	PWW.3562	Chiroptera	Miniopteridae	Miniopterus	inflatus rufus	Insectivore	10	50	Ad	Female	Kakamega	Mahiakalo	1641	Mahiakalo cave Kakamega Forest	Kenya	Kakamega	Mahiakalo cave, Kakamega Forest	N 00.24454 E 034.90688
FMNH234810	PWW.3572.TongueEtOH	Tongue	PWW.3572	Chiroptera	Miniopteridae	Miniopterus	inflatus rufus	Insectivore	10.5	50.8	Ad	Male	Kakamega	Mahiakalo	1641	Mahiakalo cave Kakamega Forest	Kenya	Kakamega	Mahiakalo cave, Kakamega Forest	N 00.24454 E 034.90688
FMNH234810	PWW.3572.SkinEtOH	Skin	PWW.3572	Chiroptera	Miniopteridae	Miniopterus	inflatus rufus	Insectivore	10.5	50.8	Ad	Male	Kakamega	Mahiakalo	1641	Mahiakalo cave Kakamega Forest	Kenya	Kakamega	Mahiakalo cave, Kakamega Forest	N 00.24454 E 034.90688
FMNH234810	PWW.3572.FecalFTA	Gut	PWW.3572	Chiroptera	Miniopteridae	Miniopterus	inflatus rufus	Insectivore	10.5	50.8	Ad	Male	Kakamega	Mahiakalo	1641	Mahiakalo cave Kakamega Forest	Kenya	Kakamega	Mahiakalo cave, Kakamega Forest	N 00.24454 E 034.90688
FMNH234809	PWW.3571.TongueEtOH	Tongue	PWW.3571	Chiroptera	Miniopteridae	Miniopterus	inflatus rufus	Insectivore	9.5	49	Ad	Female	Kakamega	Mahiakalo	1641	Mahiakalo cave Kakamega Forest	Kenya	Kakamega	Mahiakalo cave, Kakamega Forest	N 00.24454 E 034.90688
FMNH234809	PWW.3571.SkinEtOH	Skin	PWW.3571	Chiroptera	Miniopteridae	Miniopterus	inflatus rufus	Insectivore	9.5	49	Ad	Female	Kakamega	Mahiakalo	1641	Mahiakalo cave Kakamega Forest	Kenya	Kakamega	Mahiakalo cave, Kakamega Forest	N 00.24454 E 034.90688
FMNH234809	PWW.3571.FecalFTA	Gut	PWW.3571	Chiroptera	Miniopteridae	Miniopterus	inflatus rufus	Insectivore	9.5	49	Ad	Female	Kakamega	Mahiakalo	1641	Mahiakalo cave Kakamega Forest	Kenya	Kakamega	Mahiakalo cave, Kakamega Forest	N 00.24454 E 034.90688
FMNH234808	PWW.3570.TongueEtOH	Tongue	PWW.3570	Chiroptera	Miniopteridae	Miniopterus	inflatus rufus	Insectivore	11	51	Ad	Female	Kakamega	Mahiakalo	1641	Mahiakalo cave Kakamega Forest	Kenya	Kakamega	Mahiakalo cave, Kakamega Forest	N 00.24454 E 034.90688
FMNH234808	PWW.3570.SkinEtOH	Skin	PWW.3570	Chiroptera	Miniopteridae	Miniopterus	inflatus rufus	Insectivore	11	51	Ad	Female	Kakamega	Mahiakalo	1641	Mahiakalo cave Kakamega Forest	Kenya	Kakamega	Mahiakalo cave, Kakamega Forest	N 00.24454 E 034.90688
FMNH234808	PWW.3570.FecalFTA	Gut	PWW.3570	Chiroptera	Miniopteridae	Miniopterus	inflatus rufus	Insectivore	11	51	Ad	Female	Kakamega	Mahiakalo	1641	Mahiakalo cave Kakamega Forest	Kenya	Kakamega	Mahiakalo cave, Kakamega Forest	N 00.24454 E 034.90688
FMNH234807	PWW.3569.TongueEtOH	Tongue	PWW.3569	Chiroptera	Miniopteridae	Miniopterus	inflatus rufus	Insectivore	10	50	Ad	Female	Kakamega	Mahiakalo	1641	Mahiakalo cave Kakamega Forest	Kenya	Kakamega	Mahiakalo cave, Kakamega Forest	N 00.24454 E 034.90688
FMNH234807	PWW.3569.SkinEtOH	Skin	PWW.3569	Chiroptera	Miniopteridae	Miniopterus	inflatus rufus	Insectivore	10	50	Ad	Female	Kakamega	Mahiakalo	1641	Mahiakalo cave Kakamega Forest	Kenya	Kakamega	Mahiakalo cave, Kakamega Forest	N 00.24454 E 034.90688
FMNH234807	PWW.3569.FecalFTA	Gut	PWW.3569	Chiroptera	Miniopteridae	Miniopterus	inflatus rufus	Insectivore	10	50	Ad	Female	Kakamega	Mahiakalo	1641	Mahiakalo cave Kakamega Forest	Kenya	Kakamega	Mahiakalo cave, Kakamega Forest	N 00.24454 E 034.90688
FMNH234806	PWW.3568.TongueEtOH	Tongue	PWW.3568	Chiroptera	Miniopteridae	Miniopterus	inflatus rufus	Insectivore	9.5	52	Ad	Male	Kakamega	Mahiakalo	1641	Mahiakalo cave Kakamega Forest	Kenya	Kakamega	Mahiakalo cave, Kakamega Forest	N 00.24454 E 034.90688
FMNH234806	PWW.3568.SkinEtOH	Skin	PWW.3568	Chiroptera	Miniopteridae	Miniopterus	inflatus rufus	Insectivore	9.5	52	Ad	Male	Kakamega	Mahiakalo	1641	Mahiakalo cave Kakamega Forest	Kenya	Kakamega	Mahiakalo cave, Kakamega Forest	N 00.24454 E 034.90688
FMNH234806	PWW.3568.FecalFTA	Gut	PWW.3568	Chiroptera	Miniopteridae	Miniopterus	inflatus rufus	Insectivore	9.5	52	Ad	Male	Kakamega	Mahiakalo	1641	Mahiakalo cave Kakamega Forest	Kenya	Kakamega	Mahiakalo cave, Kakamega Forest	N 00.24454 E 034.90688
FMNH234805	PWW.3567.TongueEtOH	Tongue	PWW.3567	Chiroptera	Miniopteridae	Miniopterus	inflatus rufus	Insectivore	11	51	Ad	Female	Kakamega	Mahiakalo	1641	Mahiakalo cave Kakamega Forest	Kenya	Kakamega	Mahiakalo cave, Kakamega Forest	N 00.24454 E 034.90688
FMNH234805	PWW.3567.SkinEtOH	Skin	PWW.3567	Chiroptera	Miniopteridae	Miniopterus	inflatus rufus	Insectivore	11	51	Ad	Female	Kakamega	Mahiakalo	1641	Mahiakalo cave Kakamega Forest	Kenya	Kakamega	Mahiakalo cave, Kakamega Forest	N 00.24454 E 034.90688
FMNH234805	PWW.3567.FecalFTA	Gut	PWW.3567	Chiroptera	Miniopteridae	Miniopterus	inflatus rufus	Insectivore	11	51	Ad	Female	Kakamega	Mahiakalo	1641	Mahiakalo cave Kakamega Forest	Kenya	Kakamega	Mahiakalo cave, Kakamega Forest	N 00.24454 E 034.90688
FMNH234804	PWW.3566.TongueEtOH	Tongue	PWW.3566	Chiroptera	Miniopteridae	Miniopterus	inflatus rufus	Insectivore	10.5	51	Ad	Female	Kakamega	Mahiakalo	1641	Mahiakalo cave Kakamega Forest	Kenya	Kakamega	Mahiakalo cave, Kakamega Forest	N 00.24454 E 034.90688
FMNH234804	PWW.3566.SkinEtOH	Skin	PWW.3566	Chiroptera	Miniopteridae	Miniopterus	inflatus rufus	Insectivore	10.5	51	Ad	Female	Kakamega	Mahiakalo	1641	Mahiakalo cave Kakamega Forest	Kenya	Kakamega	Mahiakalo cave, Kakamega Forest	N 00.24454 E 034.90688
FMNH234804	PWW.3566.FecalFTA	Gut	PWW.3566	Chiroptera	Miniopteridae	Miniopterus	inflatus rufus	Insectivore	10.5	51	Ad	Female	Kakamega	Mahiakalo	1641	Mahiakalo cave Kakamega Forest	Kenya	Kakamega	Mahiakalo cave, Kakamega Forest	N 00.24454 E 034.90688
FMNH234803	PWW.3565.TongueEtOH	Tongue	PWW.3565	Chiroptera	Miniopteridae	Miniopterus	inflatus rufus	Insectivore	10	49	Ad	Male	Kakamega	Mahiakalo	1641	Mahiakalo cave Kakamega Forest	Kenya	Kakamega	Mahiakalo cave, Kakamega Forest	N 00.24454 E 034.90688
FMNH234803	PWW.3565.SkinEtOH	Skin	PWW.3565	Chiroptera	Miniopteridae	Miniopterus	inflatus rufus	Insectivore	10	49	Ad	Male	Kakamega	Mahiakalo	1641	Mahiakalo cave Kakamega Forest	Kenya	Kakamega	Mahiakalo cave, Kakamega Forest	N 00.24454 E 034.90688
FMNH234803	PWW.3565.FecalFTA	Gut	PWW.3565	Chiroptera	Miniopteridae	Miniopterus	inflatus rufus	Insectivore	10	49	Ad	Male	Kakamega	Mahiakalo	1641	Mahiakalo cave Kakamega Forest	Kenya	Kakamega	Mahiakalo cave, Kakamega Forest	N 00.24454 E 034.90688
FMNH234802	PWW.3564.TongueEtOH	Tongue	PWW.3564	Chiroptera	Miniopteridae	Miniopterus	inflatus rufus	Insectivore	10	50	Ad	Male	Kakamega	Mahiakalo	1641	Mahiakalo cave Kakamega Forest	Kenya	Kakamega	Mahiakalo cave, Kakamega Forest	N 00.24454 E 034.90688
FMNH234802	PWW.3564.SkinEtOH	Skin	PWW.3564	Chiroptera	Miniopteridae	Miniopterus	inflatus rufus	Insectivore	10	50	Ad	Male	Kakamega	Mahiakalo	1641	Mahiakalo cave Kakamega Forest	Kenya	Kakamega	Mahiakalo cave, Kakamega Forest	N 00.24454 E 034.90688
FMNH234802	PWW.3564.FecalFTA	Gut	PWW.3564	Chiroptera	Miniopteridae	Miniopterus	inflatus rufus	Insectivore	10	50	Ad	Male	Kakamega	Mahiakalo	1641	Mahiakalo cave Kakamega Forest	Kenya	Kakamega	Mahiakalo cave, Kakamega Forest	N 00.24454 E 034.90688
FMNH234801	PWW.3563.TongueEtOH	Tongue	PWW.3563	Chiroptera	Miniopteridae	Miniopterus	inflatus rufus	Insectivore	10	49.5	Ad	Female	Kakamega	Mahiakalo	1641	Mahiakalo cave Kakamega Forest	Kenya	Kakamega	Mahiakalo cave, Kakamega Forest	N 00.24454 E 034.90688
FMNH234801	PWW.3563.SkinEtOH	Skin	PWW.3563	Chiroptera	Miniopteridae	Miniopterus	inflatus rufus	Insectivore	10	49.5	Ad	Female	Kakamega	Mahiakalo	1641	Mahiakalo cave Kakamega Forest	Kenya	Kakamega	Mahiakalo cave, Kakamega Forest	N 00.24454 E 034.90688
FMNH234801	PWW.3563.FecalFTA	Gut	PWW.3563	Chiroptera	Miniopteridae	Miniopterus	inflatus rufus	Insectivore	10	49.5	Ad	Female	Kakamega	Mahiakalo	1641	Mahiakalo cave Kakamega Forest	Kenya	Kakamega	Mahiakalo cave, Kakamega Forest	N 00.24454 E 034.90688
FMNH234799	PWW.3561.TongueEtOH	Tongue	PWW.3561	Chiroptera	Miniopteridae	Miniopterus	inflatus rufus	Insectivore	9.5	48	Ad	Female	Kakamega	Mahiakalo	1641	Mahiakalo cave Kakamega Forest	Kenya	Kakamega	Mahiakalo cave, Kakamega Forest	N 00.24454 E 034.90688
FMNH234799	PWW.3561.SkinEtOH	Skin	PWW.3561	Chiroptera	Miniopteridae	Miniopterus	inflatus rufus	Insectivore	9.5	48	Ad	Female	Kakamega	Mahiakalo	1641	Mahiakalo cave Kakamega Forest	Kenya	Kakamega	Mahiakalo cave, Kakamega Forest	N 00.24454 E 034.90688
FMNH234799	PWW.3561.FecalFTA	Gut	PWW.3561	Chiroptera	Miniopteridae	Miniopterus	inflatus rufus	Insectivore	9.5	48	Ad	Female	Kakamega	Mahiakalo	1641	Mahiakalo cave Kakamega Forest	Kenya	Kakamega	Mahiakalo cave, Kakamega Forest	N 00.24454 E 034.90688
FMNH234046	PWW.3555.TongueEtOH	Tongue	PWW.3555	Chiroptera	Hipposideridae	Hipposideros	ruber	Insectivore	10.5	56	Ad	Male	Kakamega	Mahiakalo	1641	Mahiakalo cave Kakamega Forest	Kenya	Kakamega	Mahiakalo cave, Kakamega Forest	N 00.24454 E 034.90688
FMNH234046	PWW.3555.SkinEtOH	Skin	PWW.3555	Chiroptera	Hipposideridae	Hipposideros	ruber	Insectivore	10.5	56	Ad	Male	Kakamega	Mahiakalo	1641	Mahiakalo cave Kakamega Forest	Kenya	Kakamega	Mahiakalo cave, Kakamega Forest	N 00.24454 E 034.90688
FMNH234046	PWW.3555.FecalFTA	Gut	PWW.3555	Chiroptera	Hipposideridae	Hipposideros	ruber	Insectivore	10.5	56	Ad	Male	Kakamega	Mahiakalo	1641	Mahiakalo cave Kakamega Forest	Kenya	Kakamega	Mahiakalo cave, Kakamega Forest	N 00.24454 E 034.90688
FMNH234044	PWW.3553.TongueEtOH	Tongue	PWW.3553	Chiroptera	Hipposideridae	Hipposideros	ruber	Insectivore	8.5	54	Ad	Female	Kakamega	Mahiakalo	1641	Mahiakalo cave Kakamega Forest	Kenya	Kakamega	Mahiakalo cave, Kakamega Forest	N 00.24454 E 034.90688
FMNH234044	PWW.3553.SkinEtOH	Skin	PWW.3553	Chiroptera	Hipposideridae	Hipposideros	ruber	Insectivore	8.5	54	Ad	Female	Kakamega	Mahiakalo	1641	Mahiakalo cave Kakamega Forest	Kenya	Kakamega	Mahiakalo cave, Kakamega Forest	N 00.24454 E 034.90688
FMNH234044	PWW.3553.FecalFTA	Gut	PWW.3553	Chiroptera	Hipposideridae	Hipposideros	ruber	Insectivore	8.5	54	Ad	Female	Kakamega	Mahiakalo	1641	Mahiakalo cave Kakamega Forest	Kenya	Kakamega	Mahiakalo cave, Kakamega Forest	N 00.24454 E 034.90688
FMNH234042	PWW.3551.TongueEtOH	Tongue	PWW.3551	Chiroptera	Hipposideridae	Hipposideros	ruber	Insectivore	11.5	53.6	Ad	Male	Kakamega	Mahiakalo	1641	Mahiakalo cave Kakamega Forest	Kenya	Kakamega	Mahiakalo cave, Kakamega Forest	N 00.24454 E 034.90688
FMNH234042	PWW.3551.SkinEtOH	Skin	PWW.3551	Chiroptera	Hipposideridae	Hipposideros	ruber	Insectivore	11.5	53.6	Ad	Male	Kakamega	Mahiakalo	1641	Mahiakalo cave Kakamega Forest	Kenya	Kakamega	Mahiakalo cave, Kakamega Forest	N 00.24454 E 034.90688
FMNH234042	PWW.3551.FecalFTA	Gut	PWW.3551	Chiroptera	Hipposideridae	Hipposideros	ruber	Insectivore	11.5	53.6	Ad	Male	Kakamega	Mahiakalo	1641	Mahiakalo cave Kakamega Forest	Kenya	Kakamega	Mahiakalo cave, Kakamega Forest	N 00.24454 E 034.90688
FMNH234051	PWW.3560.TongueEtOH	Tongue	PWW.3560	Chiroptera	Hipposideridae	Hipposideros	ruber	Insectivore	10	57	Ad	Female	Kakamega	Mahiakalo	1641	Mahiakalo cave Kakamega Forest	Kenya	Kakamega	Mahiakalo cave, Kakamega Forest	N 00.24454 E 034.90688
FMNH234051	PWW.3560.SkinEtOH	Skin	PWW.3560	Chiroptera	Hipposideridae	Hipposideros	ruber	Insectivore	10	57	Ad	Female	Kakamega	Mahiakalo	1641	Mahiakalo cave Kakamega Forest	Kenya	Kakamega	Mahiakalo cave, Kakamega Forest	N 00.24454 E 034.90688
FMNH234051	PWW.3560.FecalFTA	Gut	PWW.3560	Chiroptera	Hipposideridae	Hipposideros	ruber	Insectivore	10	57	Ad	Female	Kakamega	Mahiakalo	1641	Mahiakalo cave Kakamega Forest	Kenya	Kakamega	Mahiakalo cave, Kakamega Forest	N 00.24454 E 034.90688
FMNH234050	PWW.3559.TongueEtOH	Tongue	PWW.3559	Chiroptera	Hipposideridae	Hipposideros	ruber	Insectivore	11.5	55	Ad	Female	Kakamega	Mahiakalo	1641	Mahiakalo cave Kakamega Forest	Kenya	Kakamega	Mahiakalo cave, Kakamega Forest	N 00.24454 E 034.90688
FMNH234050	PWW.3559.SkinEtOH	Skin	PWW.3559	Chiroptera	Hipposideridae	Hipposideros	ruber	Insectivore	11.5	55	Ad	Female	Kakamega	Mahiakalo	1641	Mahiakalo cave Kakamega Forest	Kenya	Kakamega	Mahiakalo cave, Kakamega Forest	N 00.24454 E 034.90688
FMNH234050	PWW.3559.FecalFTA	Gut	PWW.3559	Chiroptera	Hipposideridae	Hipposideros	ruber	Insectivore	11.5	55	Ad	Female	Kakamega	Mahiakalo	1641	Mahiakalo cave Kakamega Forest	Kenya	Kakamega	Mahiakalo cave, Kakamega Forest	N 00.24454 E 034.90688
FMNH234049	PWW.3558.TongueEtOH	Tongue	PWW.3558	Chiroptera	Hipposideridae	Hipposideros	ruber	Insectivore	11	54	Ad	Female	Kakamega	Mahiakalo	1641	Mahiakalo cave Kakamega Forest	Kenya	Kakamega	Mahiakalo cave, Kakamega Forest	N 00.24454 E 034.90688
FMNH234049	PWW.3558.SkinEtOH	Skin	PWW.3558	Chiroptera	Hipposideridae	Hipposideros	ruber	Insectivore	11	54	Ad	Female	Kakamega	Mahiakalo	1641	Mahiakalo cave Kakamega Forest	Kenya	Kakamega	Mahiakalo cave, Kakamega Forest	N 00.24454 E 034.90688
FMNH234049	PWW.3558.FecalFTA	Gut	PWW.3558	Chiroptera	Hipposideridae	Hipposideros	ruber	Insectivore	11	54	Ad	Female	Kakamega	Mahiakalo	1641	Mahiakalo cave Kakamega Forest	Kenya	Kakamega	Mahiakalo cave, Kakamega Forest	N 00.24454 E 034.90688
FMNH234048	PWW.3557.TongueEtOH	Tongue	PWW.3557	Chiroptera	Hipposideridae	Hipposideros	ruber	Insectivore	10	56	Ad	Female	Kakamega	Mahiakalo	1641	Mahiakalo cave Kakamega Forest	Kenya	Kakamega	Mahiakalo cave, Kakamega Forest	N 00.24454 E 034.90688
FMNH234048	PWW.3557.SkinEtOH	Skin	PWW.3557	Chiroptera	Hipposideridae	Hipposideros	ruber	Insectivore	10	56	Ad	Female	Kakamega	Mahiakalo	1641	Mahiakalo cave Kakamega Forest	Kenya	Kakamega	Mahiakalo cave, Kakamega Forest	N 00.24454 E 034.90688
FMNH234048	PWW.3557.FecalFTA	Gut	PWW.3557	Chiroptera	Hipposideridae	Hipposideros	ruber	Insectivore	10	56	Ad	Female	Kakamega	Mahiakalo	1641	Mahiakalo cave Kakamega Forest	Kenya	Kakamega	Mahiakalo cave, Kakamega Forest	N 00.24454 E 034.90688
FMNH234047	PWW.3556.TongueEtOH	Tongue	PWW.3556	Chiroptera	Hipposideridae	Hipposideros	ruber	Insectivore	11.5	59	Ad	Female	Kakamega	Mahiakalo	1641	Mahiakalo cave Kakamega Forest	Kenya	Kakamega	Mahiakalo cave, Kakamega Forest	N 00.24454 E 034.90688
FMNH234047	PWW.3556.SkinEtOH	Skin	PWW.3556	Chiroptera	Hipposideridae	Hipposideros	ruber	Insectivore	11.5	59	Ad	Female	Kakamega	Mahiakalo	1641	Mahiakalo cave Kakamega Forest	Kenya	Kakamega	Mahiakalo cave, Kakamega Forest	N 00.24454 E 034.90688
FMNH234047	PWW.3556.FecalFTA	Gut	PWW.3556	Chiroptera	Hipposideridae	Hipposideros	ruber	Insectivore	11.5	59	Ad	Female	Kakamega	Mahiakalo	1641	Mahiakalo cave Kakamega Forest	Kenya	Kakamega	Mahiakalo cave, Kakamega Forest	N 00.24454 E 034.90688
FMNH234045	PWW.3554.TongueEtOH	Tongue	PWW.3554	Chiroptera	Hipposideridae	Hipposideros	ruber	Insectivore	11	53	Ad	Male	Kakamega	Mahiakalo	1641	Mahiakalo cave Kakamega Forest	Kenya	Kakamega	Mahiakalo cave, Kakamega Forest	N 00.24454 E 034.90688
FMNH234045	PWW.3554.SkinEtOH	Skin	PWW.3554	Chiroptera	Hipposideridae	Hipposideros	ruber	Insectivore	11	53	Ad	Male	Kakamega	Mahiakalo	1641	Mahiakalo cave Kakamega Forest	Kenya	Kakamega	Mahiakalo cave, Kakamega Forest	N 00.24454 E 034.90688
FMNH234045	PWW.3554.FecalFTA	Gut	PWW.3554	Chiroptera	Hipposideridae	Hipposideros	ruber	Insectivore	11	53	Ad	Male	Kakamega	Mahiakalo	1641	Mahiakalo cave Kakamega Forest	Kenya	Kakamega	Mahiakalo cave, Kakamega Forest	N 00.24454 E 034.90688
FMNH234043	PWW.3552.TongueEtOH	Tongue	PWW.3552	Chiroptera	Hipposideridae	Hipposideros	ruber	Insectivore	10	56	Ad	Male	Kakamega	Mahiakalo	1641	Mahiakalo cave Kakamega Forest	Kenya	Kakamega	Mahiakalo cave, Kakamega Forest	N 00.24454 E 034.90688
FMNH234043	PWW.3552.SkinEtOH	Skin	PWW.3552	Chiroptera	Hipposideridae	Hipposideros	ruber	Insectivore	10	56	Ad	Male	Kakamega	Mahiakalo	1641	Mahiakalo cave Kakamega Forest	Kenya	Kakamega	Mahiakalo cave, Kakamega Forest	N 00.24454 E 034.90688
FMNH234043	PWW.3552.FecalFTA	Gut	PWW.3552	Chiroptera	Hipposideridae	Hipposideros	ruber	Insectivore	10	56	Ad	Male	Kakamega	Mahiakalo	1641	Mahiakalo cave Kakamega Forest	Kenya	Kakamega	Mahiakalo cave, Kakamega Forest	N 00.24454 E 034.90688
FMNH234041	PWW.3550.TongueEtOH	Tongue	PWW.3550	Chiroptera	Hipposideridae	Hipposideros	ruber	Insectivore	11.5	54.8	Ad	Female	Kakamega	Mahiakalo	1641	Mahiakalo cave Kakamega Forest	Kenya	Kakamega	Mahiakalo cave, Kakamega Forest	N 00.24454 E 034.90688
FMNH234041	PWW.3550.SkinEtOH	Skin	PWW.3550	Chiroptera	Hipposideridae	Hipposideros	ruber	Insectivore	11.5	54.8	Ad	Female	Kakamega	Mahiakalo	1641	Mahiakalo cave Kakamega Forest	Kenya	Kakamega	Mahiakalo cave, Kakamega Forest	N 00.24454 E 034.90688
FMNH234041	PWW.3550.FecalFTA	Gut	PWW.3550	Chiroptera	Hipposideridae	Hipposideros	ruber	Insectivore	11.5	54.8	Ad	Female	Kakamega	Mahiakalo	1641	Mahiakalo cave Kakamega Forest	Kenya	Kakamega	Mahiakalo cave, Kakamega Forest	N 00.24454 E 034.90688
FMNH234210	PWW.3646.TongueEtOH	Tongue	PWW.3646	Chiroptera	Nycteridae	Nycteris	thebaica	Insectivore	NA	NA	NA	NA	Kakamega	Buyangu	1618	Buyangu KWS HQ Kakamega Forest National Reserve	Kenya	Kakamega	Buyangu KWS HQ, Kakamega Forest National Reserve	N 00.35500 E 034.86567
FMNH234210	PWW.3646.FecalFTA	Gut	PWW.3646	Chiroptera	Nycteridae	Nycteris	thebaica	Insectivore	NA	NA	NA	NA	Kakamega	Buyangu	1618	Buyangu KWS HQ Kakamega Forest National Reserve	Kenya	Kakamega	Buyangu KWS HQ, Kakamega Forest National Reserve	N 00.35500 E 034.86567
No Voucher	BN.620.TongueEtOH	Tongue	BN.620X	Chiroptera	Nycteridae	Nycteris	arge	Insectivore	NA	NA	NA	NA	Kaptum	Kaptum	1678	Kaptum Cave	Uganda	Kaptum	Kaptum Cave	N 1.4474 E 34.5769
No Voucher	BN.620.SkinEtOH	Skin	BN.620X	Chiroptera	Nycteridae	Nycteris	arge	Insectivore	NA	NA	NA	NA	Kaptum	Kaptum	1678	Kaptum Cave	Uganda	Kaptum	Kaptum Cave	N 1.4474 E 34.5769
No Voucher	BN.620.FecalFTA	Gut	BN.620X	Chiroptera	Nycteridae	Nycteris	arge	Insectivore	NA	NA	NA	NA	Kaptum	Kaptum	1678	Kaptum Cave	Uganda	Kaptum	Kaptum Cave	N 1.4474 E 34.5769
No Voucher	BN.619.TongueEtOH	Tongue	BN.619X	Chiroptera	Nycteridae	Nycteris	arge	Insectivore	NA	NA	NA	NA	Kaptum	Kaptum	1678	Kaptum Cave	Uganda	Kaptum	Kaptum Cave	N 1.4474 E 34.5769
No Voucher	BN.619.SkinEtOH	Skin	BN.619X	Chiroptera	Nycteridae	Nycteris	arge	Insectivore	NA	NA	NA	NA	Kaptum	Kaptum	1678	Kaptum Cave	Uganda	Kaptum	Kaptum Cave	N 1.4474 E 34.5769
No Voucher	BN.619.FecalFTA	Gut	BN.619X	Chiroptera	Nycteridae	Nycteris	arge	Insectivore	NA	NA	NA	NA	Kaptum	Kaptum	1678	Kaptum Cave	Uganda	Kaptum	Kaptum Cave	N 1.4474 E 34.5769
No Voucher	BN.618.TongueEtOH	Tongue	BN.618X	Chiroptera	Nycteridae	Nycteris	arge	Insectivore	NA	NA	NA	NA	Kaptum	Kaptum	1678	Kaptum Cave	Uganda	Kaptum	Kaptum Cave	N 1.4474 E 34.5769
No Voucher	BN.618.SkinEtOH	Skin	BN.618X	Chiroptera	Nycteridae	Nycteris	arge	Insectivore	NA	NA	NA	NA	Kaptum	Kaptum	1678	Kaptum Cave	Uganda	Kaptum	Kaptum Cave	N 1.4474 E 34.5769
No Voucher	BN.618.FecalFTA	Gut	BN.618X	Chiroptera	Nycteridae	Nycteris	arge	Insectivore	NA	NA	NA	NA	Kaptum	Kaptum	1678	Kaptum Cave	Uganda	Kaptum	Kaptum Cave	N 1.4474 E 34.5769
No Voucher	BN.617.TongueEtOH	Tongue	BN.617X	Chiroptera	Nycteridae	Nycteris	arge	Insectivore	NA	NA	NA	NA	Kaptum	Kaptum	1678	Kaptum Cave	Uganda	Kaptum	Kaptum Cave	N 1.4474 E 34.5769
No Voucher	BN.617.SkinEtOH	Skin	BN.617X	Chiroptera	Nycteridae	Nycteris	arge	Insectivore	NA	NA	NA	NA	Kaptum	Kaptum	1678	Kaptum Cave	Uganda	Kaptum	Kaptum Cave	N 1.4474 E 34.5769
No Voucher	BN.617.FecalFTA	Gut	BN.617X	Chiroptera	Nycteridae	Nycteris	arge	Insectivore	NA	NA	NA	NA	Kaptum	Kaptum	1678	Kaptum Cave	Uganda	Kaptum	Kaptum Cave	N 1.4474 E 34.5769
No Voucher	BN.616.TongueEtOH	Tongue	BN.616X	Chiroptera	Nycteridae	Nycteris	arge	Insectivore	NA	NA	NA	NA	Kaptum	Kaptum	1678	Kaptum Cave	Uganda	Kaptum	Kaptum Cave	N 1.4474 E 34.5769
No Voucher	BN.616.SkinEtOH	Skin	BN.616X	Chiroptera	Nycteridae	Nycteris	arge	Insectivore	NA	NA	NA	NA	Kaptum	Kaptum	1678	Kaptum Cave	Uganda	Kaptum	Kaptum Cave	N 1.4474 E 34.5769
No Voucher	BN.616.FecalFTA	Gut	BN.616X	Chiroptera	Nycteridae	Nycteris	arge	Insectivore	NA	NA	NA	NA	Kaptum	Kaptum	1678	Kaptum Cave	Uganda	Kaptum	Kaptum Cave	N 1.4474 E 34.5769
FMNH232078	JCK.10258.TongueEtOH	Tongue	JCK.10258	Chiroptera	Pteropodidae	Rousettus	aegyptiacus	Frugivore	97	96	Sa	Female	Karamoja	Karamoja	2520	Karamoja Provence; Kaabong District; Mout Morungole; Uganda	Uganda	Karamoja	Mount Morungole	N 03.81083 E 34.02931
FMNH232078	JCK.10258.SkinEtOH	Skin	JCK.10258	Chiroptera	Pteropodidae	Rousettus	aegyptiacus	Frugivore	97	96	Sa	Female	Karamoja	Karamoja	2520	Karamoja Provence; Kaabong District; Mout Morungole; Uganda	Uganda	Karamoja	Mount Morungole	N 03.81083 E 34.02931
FMNH232078	JCK.10258.FecalFTA	Gut	JCK.10258	Chiroptera	Pteropodidae	Rousettus	aegyptiacus	Frugivore	97	96	Sa	Female	Karamoja	Karamoja	2520	Karamoja Provence; Kaabong District; Mout Morungole; Uganda	Uganda	Karamoja	Mount Morungole	N 03.81083 E 34.02931
FMNH232063	JCK.10033.TongueEtOH	Tongue	JCK.10033	Chiroptera	Pteropodidae	Rousettus	aegyptiacus	Frugivore	126	96	Ad	Male	Karamoja	Karamoja	2520	Karamoja Provence; Kaabong District; Mout Morungole; Uganda	Uganda	Karamoja	Mount Morungole	N 03.81083 E 34.02931
FMNH232063	JCK.10033.SkinEtOH	Skin	JCK.10033	Chiroptera	Pteropodidae	Rousettus	aegyptiacus	Frugivore	126	96	Ad	Male	Karamoja	Karamoja	2520	Karamoja Provence; Kaabong District; Mout Morungole; Uganda	Uganda	Karamoja	Mount Morungole	N 03.81083 E 34.02931
FMNH232060	JCK.9911.TongueEtOH	Tongue	JCK.9911	Chiroptera	Pteropodidae	Rousettus	aegyptiacus	Frugivore	79	85	Sa	Female	Karamoja	Karamoja	2520	Karamoja Provence; Kaabong District; Mout Morungole; Uganda	Uganda	Karamoja	Mount Morungole	N 03.81083 E 34.02931
FMNH232060	JCK.9911.SkinEtOH	Skin	JCK.9911	Chiroptera	Pteropodidae	Rousettus	aegyptiacus	Frugivore	79	85	Sa	Female	Karamoja	Karamoja	2520	Karamoja Provence; Kaabong District; Mout Morungole; Uganda	Uganda	Karamoja	Mount Morungole	N 03.81083 E 34.02931
FMNH232075	JCK.10177.SkinEtOH	Skin	JCK.10177	Chiroptera	Pteropodidae	Rousettus	aegyptiacus	Frugivore	NA	80	NA	Unknown	Karamoja	Karamoja	2520	Karamoja Provence; Kaabong District; Mout Morungole; Uganda	Uganda	Karamoja	Mount Morungole	N 03.81083 E 34.02931
FMNH232074	JCK.10176.TongueEtOH	Tongue	JCK.10176	Chiroptera	Pteropodidae	Rousettus	aegyptiacus	Frugivore	115	95	Ad	Male	Karamoja	Karamoja	2520	Karamoja Provence; Kaabong District; Mout Morungole; Uganda	Uganda	Karamoja	Mount Morungole	N 03.81083 E 34.02931
FMNH232074	JCK.10176.SkinEtOH	Skin	JCK.10176	Chiroptera	Pteropodidae	Rousettus	aegyptiacus	Frugivore	115	95	Ad	Male	Karamoja	Karamoja	2520	Karamoja Provence; Kaabong District; Mout Morungole; Uganda	Uganda	Karamoja	Mount Morungole	N 03.81083 E 34.02931
FMNH232072	JCK.10141.TongueEtOH	Tongue	JCK.10141	Chiroptera	Pteropodidae	Rousettus	aegyptiacus	Frugivore	125	94	Ad	Male	Karamoja	Karamoja	2520	Karamoja Provence; Kaabong District; Mout Morungole; Uganda	Uganda	Karamoja	Mount Morungole	N 03.81083 E 34.02931
FMNH232072	JCK.10141.SkinEtOH	Skin	JCK.10141	Chiroptera	Pteropodidae	Rousettus	aegyptiacus	Frugivore	125	94	Ad	Male	Karamoja	Karamoja	2520	Karamoja Provence; Kaabong District; Mout Morungole; Uganda	Uganda	Karamoja	Mount Morungole	N 03.81083 E 34.02931
FMNH232062	JCK.10023.TongueEtOH	Tongue	JCK.10023	Chiroptera	Pteropodidae	Rousettus	aegyptiacus	Frugivore	130	95	Ad	Male	Karamoja	Karamoja	2520	Karamoja Provence; Kaabong District; Mout Morungole; Uganda	Uganda	Karamoja	Mount Morungole	N 03.81083 E 34.02931
FMNH232062	JCK.10023.SkinEtOH	Skin	JCK.10023	Chiroptera	Pteropodidae	Rousettus	aegyptiacus	Frugivore	130	95	Ad	Male	Karamoja	Karamoja	2520	Karamoja Provence; Kaabong District; Mout Morungole; Uganda	Uganda	Karamoja	Mount Morungole	N 03.81083 E 34.02931
FMNH232068	JCK.10070.TongueEtOH	Tongue	JCK.10070	Chiroptera	Pteropodidae	Rousettus	aegyptiacus	Frugivore	125	100	Ad	Male	Karamoja	Karamoja	2520	Karamoja Provence; Kaabong District; Mout Morungole; Uganda	Uganda	Karamoja	Mount Morungole	N 03.81083 E 34.02931
FMNH232068	JCK.10070.SkinEtOH	Skin	JCK.10070	Chiroptera	Pteropodidae	Rousettus	aegyptiacus	Frugivore	125	100	Ad	Male	Karamoja	Karamoja	2520	Karamoja Provence; Kaabong District; Mout Morungole; Uganda	Uganda	Karamoja	Mount Morungole	N 03.81083 E 34.02931
FMNH232067	JCK.10037.TongueEtOH	Tongue	JCK.10037	Chiroptera	Pteropodidae	Rousettus	aegyptiacus	Frugivore	62	82	Sa	Unknown	Karamoja	Karamoja	2520	Karamoja Provence; Kaabong District; Mout Morungole; Uganda	Uganda	Karamoja	Mount Morungole	N 03.81083 E 34.02931
FMNH232067	JCK.10037.SkinEtOH	Skin	JCK.10037	Chiroptera	Pteropodidae	Rousettus	aegyptiacus	Frugivore	62	82	Sa	Unknown	Karamoja	Karamoja	2520	Karamoja Provence; Kaabong District; Mout Morungole; Uganda	Uganda	Karamoja	Mount Morungole	N 03.81083 E 34.02931
FMNH232066	JCK.10036.TongueEtOH	Tongue	JCK.10036	Chiroptera	Pteropodidae	Rousettus	aegyptiacus	Frugivore	69	81	Sa	Female	Karamoja	Karamoja	2520	Karamoja Provence; Kaabong District; Mout Morungole; Uganda	Uganda	Karamoja	Mount Morungole	N 03.81083 E 34.02931
FMNH232066	JCK.10036.SkinEtOH	Skin	JCK.10036	Chiroptera	Pteropodidae	Rousettus	aegyptiacus	Frugivore	69	81	Sa	Female	Karamoja	Karamoja	2520	Karamoja Provence; Kaabong District; Mout Morungole; Uganda	Uganda	Karamoja	Mount Morungole	N 03.81083 E 34.02931
FMNH232065	JCK.10035.TongueEtOH	Tongue	JCK.10035	Chiroptera	Pteropodidae	Rousettus	aegyptiacus	Frugivore	102	95	Ad	Female	Karamoja	Karamoja	2520	Karamoja Provence; Kaabong District; Mout Morungole; Uganda	Uganda	Karamoja	Mount Morungole	N 03.81083 E 34.02931
FMNH232065	JCK.10035.SkinEtOH	Skin	JCK.10035	Chiroptera	Pteropodidae	Rousettus	aegyptiacus	Frugivore	102	95	Ad	Female	Karamoja	Karamoja	2520	Karamoja Provence; Kaabong District; Mout Morungole; Uganda	Uganda	Karamoja	Mount Morungole	N 03.81083 E 34.02931
FMNH232064	JCK.10034.TongueEtOH	Tongue	JCK.10034	Chiroptera	Pteropodidae	Rousettus	aegyptiacus	Frugivore	85	81	Sa	Female	Karamoja	Karamoja	2520	Karamoja Provence; Kaabong District; Mout Morungole; Uganda	Uganda	Karamoja	Mount Morungole	N 03.81083 E 34.02931
FMNH232064	JCK.10034.SkinEtOH	Skin	JCK.10034	Chiroptera	Pteropodidae	Rousettus	aegyptiacus	Frugivore	85	81	Sa	Female	Karamoja	Karamoja	2520	Karamoja Provence; Kaabong District; Mout Morungole; Uganda	Uganda	Karamoja	Mount Morungole	N 03.81083 E 34.02931
FMNH232061	JCK.10020.TongueEtOH	Tongue	JCK.10020	Chiroptera	Pteropodidae	Rousettus	aegyptiacus	Frugivore	140	97	Ad	Male	Karamoja	Karamoja	2520	Karamoja Provence; Kaabong District; Mout Morungole; Uganda	Uganda	Karamoja	Mount Morungole	N 03.81083 E 34.02931
FMNH232061	JCK.10020.SkinEtOH	Skin	JCK.10020	Chiroptera	Pteropodidae	Rousettus	aegyptiacus	Frugivore	140	97	Ad	Male	Karamoja	Karamoja	2520	Karamoja Provence; Kaabong District; Mout Morungole; Uganda	Uganda	Karamoja	Mount Morungole	N 03.81083 E 34.02931
FMNH232077	JCK.10257.TongueEtOH	Tongue	JCK.10257	Chiroptera	Pteropodidae	Rousettus	aegyptiacus	Frugivore	73	82	Yad	Female	Karamoja	Karamoja	2520	Karamoja Provence; Kaabong District; Mout Morungole; Uganda	Uganda	Karamoja	Mount Morungole	N 03.81083 E 34.02931
FMNH232077	JCK.10257.SkinEtOH	Skin	JCK.10257	Chiroptera	Pteropodidae	Rousettus	aegyptiacus	Frugivore	73	82	Yad	Female	Karamoja	Karamoja	2520	Karamoja Provence; Kaabong District; Mout Morungole; Uganda	Uganda	Karamoja	Mount Morungole	N 03.81083 E 34.02931
FMNH232077	JCK.10257.FecalFTA	Gut	JCK.10257	Chiroptera	Pteropodidae	Rousettus	aegyptiacus	Frugivore	73	82	Yad	Female	Karamoja	Karamoja	2520	Karamoja Provence; Kaabong District; Mout Morungole; Uganda	Uganda	Karamoja	Mount Morungole	N 03.81083 E 34.02931
FMNH232076	JCK.10256.TongueEtOH	Tongue	JCK.10256	Chiroptera	Pteropodidae	Rousettus	aegyptiacus	Frugivore	110	95	Ad	Male	Karamoja	Karamoja	2520	Karamoja Provence; Kaabong District; Mout Morungole; Uganda	Uganda	Karamoja	Mount Morungole	N 03.81083 E 34.02931
FMNH232076	JCK.10256.SkinEtOH	Skin	JCK.10256	Chiroptera	Pteropodidae	Rousettus	aegyptiacus	Frugivore	110	95	Ad	Male	Karamoja	Karamoja	2520	Karamoja Provence; Kaabong District; Mout Morungole; Uganda	Uganda	Karamoja	Mount Morungole	N 03.81083 E 34.02931
FMNH232076	JCK.10256.FecalFTA	Gut	JCK.10256	Chiroptera	Pteropodidae	Rousettus	aegyptiacus	Frugivore	110	95	Ad	Male	Karamoja	Karamoja	2520	Karamoja Provence; Kaabong District; Mout Morungole; Uganda	Uganda	Karamoja	Mount Morungole	N 03.81083 E 34.02931
FMNH232073	JCK.10175.TongueEtOH	Tongue	JCK.10175	Chiroptera	Pteropodidae	Rousettus	aegyptiacus	Frugivore	105	94	Ad	Male	Karamoja	Karamoja	2520	Karamoja Provence; Kaabong District; Mout Morungole; Uganda	Uganda	Karamoja	Mount Morungole	N 03.81083 E 34.02931
FMNH232073	JCK.10175.SkinEtOH	Skin	JCK.10175	Chiroptera	Pteropodidae	Rousettus	aegyptiacus	Frugivore	105	94	Ad	Male	Karamoja	Karamoja	2520	Karamoja Provence; Kaabong District; Mout Morungole; Uganda	Uganda	Karamoja	Mount Morungole	N 03.81083 E 34.02931
FMNH232071	JCK.10140.TongueEtOH	Tongue	JCK.10140	Chiroptera	Pteropodidae	Rousettus	aegyptiacus	Frugivore	65	83	Sa	Female	Karamoja	Karamoja	2520	Karamoja Provence; Kaabong District; Mout Morungole; Uganda	Uganda	Karamoja	Mount Morungole	N 03.81083 E 34.02931
FMNH232071	JCK.10140.SkinEtOH	Skin	JCK.10140	Chiroptera	Pteropodidae	Rousettus	aegyptiacus	Frugivore	65	83	Sa	Female	Karamoja	Karamoja	2520	Karamoja Provence; Kaabong District; Mout Morungole; Uganda	Uganda	Karamoja	Mount Morungole	N 03.81083 E 34.02931
FMNH232070	JCK.10087.TongueEtOH	Tongue	JCK.10087	Chiroptera	Pteropodidae	Rousettus	aegyptiacus	Frugivore	105	95	Sa	Female	Karamoja	Karamoja	2520	Karamoja Provence; Kaabong District; Mout Morungole; Uganda	Uganda	Karamoja	Mount Morungole	N 03.81083 E 34.02931
FMNH232070	JCK.10087.SkinEtOH	Skin	JCK.10087	Chiroptera	Pteropodidae	Rousettus	aegyptiacus	Frugivore	105	95	Sa	Female	Karamoja	Karamoja	2520	Karamoja Provence; Kaabong District; Mout Morungole; Uganda	Uganda	Karamoja	Mount Morungole	N 03.81083 E 34.02931
FMNH232069	JCK.10086.TongueEtOH	Tongue	JCK.10086	Chiroptera	Pteropodidae	Rousettus	aegyptiacus	Frugivore	83	83	Sa	Male	Karamoja	Karamoja	2520	Karamoja Provence; Kaabong District; Mout Morungole; Uganda	Uganda	Karamoja	Mount Morungole	N 03.81083 E 34.02931
FMNH232069	JCK.10086.SkinEtOH	Skin	JCK.10086	Chiroptera	Pteropodidae	Rousettus	aegyptiacus	Frugivore	83	83	Sa	Male	Karamoja	Karamoja	2520	Karamoja Provence; Kaabong District; Mout Morungole; Uganda	Uganda	Karamoja	Mount Morungole	N 03.81083 E 34.02931
FMNH232059	JCK.9909.TongueEtOH	Tongue	JCK.9909	Chiroptera	Pteropodidae	Myonycteris	angolensis	Frugivore	73	82	Sa	Male	Karamoja	Karamoja	2520	Karamoja Provence; Kaabong District; Mout Morungole; Uganda	Uganda	Karamoja	Mount Morungole	N 03.81083 E 34.02931
FMNH232059	JCK.9909.SkinEtOH	Skin	JCK.9909	Chiroptera	Pteropodidae	Myonycteris	angolensis	Frugivore	73	82	Sa	Male	Karamoja	Karamoja	2520	Karamoja Provence; Kaabong District; Mout Morungole; Uganda	Uganda	Karamoja	Mount Morungole	N 03.81083 E 34.02931
FMNH232079	JCK.10032.TongueEtOH	Tongue	JCK.10032	Chiroptera	Pteropodidae	Epomophorus	labiatus	Frugivore	59	74	Ad	Male	Karamoja	Karamoja	2520	Karamoja Provence; Kaabong District; Mout Morungole; Uganda	Uganda	Karamoja	Mount Morungole	N 03.81083 E 34.02931
FMNH232079	JCK.10032.SkinEtOH	Skin	JCK.10032	Chiroptera	Pteropodidae	Epomophorus	labiatus	Frugivore	59	74	Ad	Male	Karamoja	Karamoja	2520	Karamoja Provence; Kaabong District; Mout Morungole; Uganda	Uganda	Karamoja	Mount Morungole	N 03.81083 E 34.02931
FMNH232080	JCK.10178.SkinEtOH	Skin	JCK.10178	Chiroptera	Pteropodidae	Epomophorus	labiatus	Frugivore	NA	NA	NA	Unknown	Karamoja	Karamoja	2520	Karamoja Provence; Kaabong District; Mout Morungole; Uganda	Uganda	Karamoja	Mount Morungole	N 03.81083 E 34.02931
FMNH232109	JCK.10138.TongueEtOH	Tongue	JCK.10138	Chiroptera	Nycteridae	Nycteris	arge	Insectivore	83	45	Ad	Male	Karamoja	Karamoja	2520	Karamoja Provence; Kaabong District; Mout Morungole; Uganda	Uganda	Karamoja	Mount Morungole	N 03.81083 E 34.02931
FMNH232109	JCK.10138.SkinEtOH	Skin	JCK.10138	Chiroptera	Nycteridae	Nycteris	arge	Insectivore	83	45	Ad	Male	Karamoja	Karamoja	2520	Karamoja Provence; Kaabong District; Mout Morungole; Uganda	Uganda	Karamoja	Mount Morungole	N 03.81083 E 34.02931
FMNH232108	JCK.9910.TongueEtOH	Tongue	JCK.9910	Chiroptera	Hipposideridae	Hipposideros	caffer	Insectivore	7.6	48	Ad	Female	Karamoja	Karamoja	2520	Karamoja Provence; Kaabong District; Mout Morungole; Uganda	Uganda	Karamoja	Mount Morungole	N 03.81083 E 34.02931
FMNH232108	JCK.9910.SkinEtOH	Skin	JCK.9910	Chiroptera	Hipposideridae	Hipposideros	caffer	Insectivore	7.6	48	Ad	Female	Karamoja	Karamoja	2520	Karamoja Provence; Kaabong District; Mout Morungole; Uganda	Uganda	Karamoja	Mount Morungole	N 03.81083 E 34.02931
FMNH232097	JCK.10158.TongueEtOH	Tongue	JCK.10158	Chiroptera	Rhinolophidae	Rhinolophus	clivosus acrotis	Insectivore	13.5	53	Ad	Female	Karamoja	Karamoja	2520	Karamoja Provence; Kaabong District; Mout Morungole; Uganda	Uganda	Karamoja	Mount Morungole	N 03.81083 E 34.02931
FMNH232097	JCK.10158.SkinEtOH	Skin	JCK.10158	Chiroptera	Rhinolophidae	Rhinolophus	clivosus acrotis	Insectivore	13.5	53	Ad	Female	Karamoja	Karamoja	2520	Karamoja Provence; Kaabong District; Mout Morungole; Uganda	Uganda	Karamoja	Mount Morungole	N 03.81083 E 34.02931
FMNH232096	JCK.10157.TongueEtOH	Tongue	JCK.10157	Chiroptera	Rhinolophidae	Rhinolophus	clivosus acrotis	Insectivore	13.5	52.5	Ad	Female	Karamoja	Karamoja	2520	Karamoja Provence; Kaabong District; Mout Morungole; Uganda	Uganda	Karamoja	Mount Morungole	N 03.81083 E 34.02931
FMNH232096	JCK.10157.SkinEtOH	Skin	JCK.10157	Chiroptera	Rhinolophidae	Rhinolophus	clivosus acrotis	Insectivore	13.5	52.5	Ad	Female	Karamoja	Karamoja	2520	Karamoja Provence; Kaabong District; Mout Morungole; Uganda	Uganda	Karamoja	Mount Morungole	N 03.81083 E 34.02931
FMNH232103	JCK.10255.TongueEtOH	Tongue	JCK.10255	Chiroptera	Rhinolophidae	Rhinolophus	clivosus acrotis	Insectivore	12	53	Ad	Male	Karamoja	Karamoja	2520	Karamoja Provence; Kaabong District; Mout Morungole; Uganda	Uganda	Karamoja	Mount Morungole	N 03.81083 E 34.02931
FMNH232103	JCK.10255.SkinEtOH	Skin	JCK.10255	Chiroptera	Rhinolophidae	Rhinolophus	clivosus acrotis	Insectivore	12	53	Ad	Male	Karamoja	Karamoja	2520	Karamoja Provence; Kaabong District; Mout Morungole; Uganda	Uganda	Karamoja	Mount Morungole	N 03.81083 E 34.02931
FMNH232103	JCK.10255.FecalFTA	Gut	JCK.10255	Chiroptera	Rhinolophidae	Rhinolophus	clivosus acrotis	Insectivore	12	53	Ad	Male	Karamoja	Karamoja	2520	Karamoja Provence; Kaabong District; Mout Morungole; Uganda	Uganda	Karamoja	Mount Morungole	N 03.81083 E 34.02931
FMNH232102	JCK.10233.TongueEtOH	Tongue	JCK.10233	Chiroptera	Rhinolophidae	Rhinolophus	clivosus acrotis	Insectivore	12	52	NA	Male	Karamoja	Karamoja	2520	Karamoja Provence; Kaabong District; Mout Morungole; Uganda	Uganda	Karamoja	Mount Morungole	N 03.81083 E 34.02931
FMNH232102	JCK.10233.SkinEtOH	Skin	JCK.10233	Chiroptera	Rhinolophidae	Rhinolophus	clivosus acrotis	Insectivore	12	52	NA	Male	Karamoja	Karamoja	2520	Karamoja Provence; Kaabong District; Mout Morungole; Uganda	Uganda	Karamoja	Mount Morungole	N 03.81083 E 34.02931
FMNH232101	JCK.10229.TongueEtOH	Tongue	JCK.10229	Chiroptera	Rhinolophidae	Rhinolophus	clivosus acrotis	Insectivore	14.7	53	Ad	Female	Karamoja	Karamoja	2520	Karamoja Provence; Kaabong District; Mout Morungole; Uganda	Uganda	Karamoja	Mount Morungole	N 03.81083 E 34.02931
FMNH232101	JCK.10229.SkinEtOH	Skin	JCK.10229	Chiroptera	Rhinolophidae	Rhinolophus	clivosus acrotis	Insectivore	14.7	53	Ad	Female	Karamoja	Karamoja	2520	Karamoja Provence; Kaabong District; Mout Morungole; Uganda	Uganda	Karamoja	Mount Morungole	N 03.81083 E 34.02931
FMNH232100	JCK.10191.TongueEtOH	Tongue	JCK.10191	Chiroptera	Rhinolophidae	Rhinolophus	clivosus acrotis	Insectivore	12.5	52	Yad	Female	Karamoja	Karamoja	2520	Karamoja Provence; Kaabong District; Mout Morungole; Uganda	Uganda	Karamoja	Mount Morungole	N 03.81083 E 34.02931
FMNH232100	JCK.10191.SkinEtOH	Skin	JCK.10191	Chiroptera	Rhinolophidae	Rhinolophus	clivosus acrotis	Insectivore	12.5	52	Yad	Female	Karamoja	Karamoja	2520	Karamoja Provence; Kaabong District; Mout Morungole; Uganda	Uganda	Karamoja	Mount Morungole	N 03.81083 E 34.02931
FMNH232098	JCK.10159.TongueEtOH	Tongue	JCK.10159	Chiroptera	Rhinolophidae	Rhinolophus	clivosus acrotis	Insectivore	12	52	Ad	Male	Karamoja	Karamoja	2520	Karamoja Provence; Kaabong District; Mout Morungole; Uganda	Uganda	Karamoja	Mount Morungole	N 03.81083 E 34.02931
FMNH232098	JCK.10159.SkinEtOH	Skin	JCK.10159	Chiroptera	Rhinolophidae	Rhinolophus	clivosus acrotis	Insectivore	12	52	Ad	Male	Karamoja	Karamoja	2520	Karamoja Provence; Kaabong District; Mout Morungole; Uganda	Uganda	Karamoja	Mount Morungole	N 03.81083 E 34.02931
FMNH232088	JCK.10107.TongueEtOH	Tongue	JCK.10107	Chiroptera	Rhinolophidae	Rhinolophus	clivosus acrotis	Insectivore	13	53	Sa	Female	Karamoja	Karamoja	2520	Karamoja Provence; Kaabong District; Mout Morungole; Uganda	Uganda	Karamoja	Mount Morungole	N 03.81083 E 34.02931
FMNH232088	JCK.10107.SkinEtOH	Skin	JCK.10107	Chiroptera	Rhinolophidae	Rhinolophus	clivosus acrotis	Insectivore	13	53	Sa	Female	Karamoja	Karamoja	2520	Karamoja Provence; Kaabong District; Mout Morungole; Uganda	Uganda	Karamoja	Mount Morungole	N 03.81083 E 34.02931
FMNH232087	JCK.10106.TongueEtOH	Tongue	JCK.10106	Chiroptera	Rhinolophidae	Rhinolophus	clivosus acrotis	Insectivore	12	52.5	Sa	Female	Karamoja	Karamoja	2520	Karamoja Provence; Kaabong District; Mout Morungole; Uganda	Uganda	Karamoja	Mount Morungole	N 03.81083 E 34.02931
FMNH232087	JCK.10106.SkinEtOH	Skin	JCK.10106	Chiroptera	Rhinolophidae	Rhinolophus	clivosus acrotis	Insectivore	12	52.5	Sa	Female	Karamoja	Karamoja	2520	Karamoja Provence; Kaabong District; Mout Morungole; Uganda	Uganda	Karamoja	Mount Morungole	N 03.81083 E 34.02931
FMNH232086	JCK.10105.TongueEtOH	Tongue	JCK.10105	Chiroptera	Rhinolophidae	Rhinolophus	clivosus acrotis	Insectivore	13.3	52	Sa	Female	Karamoja	Karamoja	2520	Karamoja Provence; Kaabong District; Mout Morungole; Uganda	Uganda	Karamoja	Mount Morungole	N 03.81083 E 34.02931
FMNH232086	JCK.10105.SkinEtOH	Skin	JCK.10105	Chiroptera	Rhinolophidae	Rhinolophus	clivosus acrotis	Insectivore	13.3	52	Sa	Female	Karamoja	Karamoja	2520	Karamoja Provence; Kaabong District; Mout Morungole; Uganda	Uganda	Karamoja	Mount Morungole	N 03.81083 E 34.02931
FMNH232085	JCK.10104.TongueEtOH	Tongue	JCK.10104	Chiroptera	Rhinolophidae	Rhinolophus	clivosus acrotis	Insectivore	13	52	Sa	Female	Karamoja	Karamoja	2520	Karamoja Provence; Kaabong District; Mout Morungole; Uganda	Uganda	Karamoja	Mount Morungole	N 03.81083 E 34.02931
FMNH232085	JCK.10104.SkinEtOH	Skin	JCK.10104	Chiroptera	Rhinolophidae	Rhinolophus	clivosus acrotis	Insectivore	13	52	Sa	Female	Karamoja	Karamoja	2520	Karamoja Provence; Kaabong District; Mout Morungole; Uganda	Uganda	Karamoja	Mount Morungole	N 03.81083 E 34.02931
FMNH232083	JCK.10102.TongueEtOH	Tongue	JCK.10102	Chiroptera	Rhinolophidae	Rhinolophus	clivosus acrotis	Insectivore	13.5	51	Ad	Female	Karamoja	Karamoja	2520	Karamoja Provence; Kaabong District; Mout Morungole; Uganda	Uganda	Karamoja	Mount Morungole	N 03.81083 E 34.02931
FMNH232083	JCK.10102.SkinEtOH	Skin	JCK.10102	Chiroptera	Rhinolophidae	Rhinolophus	clivosus acrotis	Insectivore	13.5	51	Ad	Female	Karamoja	Karamoja	2520	Karamoja Provence; Kaabong District; Mout Morungole; Uganda	Uganda	Karamoja	Mount Morungole	N 03.81083 E 34.02931
FMNH232094	JCK.10155.TongueEtOH	Tongue	JCK.10155	Chiroptera	Rhinolophidae	Rhinolophus	clivosus acrotis	Insectivore	NA	52	NA	Male	Karamoja	Karamoja	2520	Karamoja Provence; Kaabong District; Mout Morungole; Uganda	Uganda	Karamoja	Mount Morungole	N 03.81083 E 34.02931
FMNH232094	JCK.10155.SkinEtOH	Skin	JCK.10155	Chiroptera	Rhinolophidae	Rhinolophus	clivosus acrotis	Insectivore	NA	52	NA	Male	Karamoja	Karamoja	2520	Karamoja Provence; Kaabong District; Mout Morungole; Uganda	Uganda	Karamoja	Mount Morungole	N 03.81083 E 34.02931
FMNH232093	JCK.10154.TongueEtOH	Tongue	JCK.10154	Chiroptera	Rhinolophidae	Rhinolophus	clivosus acrotis	Insectivore	12.5	52	NA	Female	Karamoja	Karamoja	2520	Karamoja Provence; Kaabong District; Mout Morungole; Uganda	Uganda	Karamoja	Mount Morungole	N 03.81083 E 34.02931
FMNH232093	JCK.10154.SkinEtOH	Skin	JCK.10154	Chiroptera	Rhinolophidae	Rhinolophus	clivosus acrotis	Insectivore	12.5	52	NA	Female	Karamoja	Karamoja	2520	Karamoja Provence; Kaabong District; Mout Morungole; Uganda	Uganda	Karamoja	Mount Morungole	N 03.81083 E 34.02931
FMNH232092	JCK.10153.TongueEtOH	Tongue	JCK.10153	Chiroptera	Rhinolophidae	Rhinolophus	clivosus acrotis	Insectivore	12.3	51.5	NA	Male	Karamoja	Karamoja	2520	Karamoja Provence; Kaabong District; Mout Morungole; Uganda	Uganda	Karamoja	Mount Morungole	N 03.81083 E 34.02931
FMNH232092	JCK.10153.SkinEtOH	Skin	JCK.10153	Chiroptera	Rhinolophidae	Rhinolophus	clivosus acrotis	Insectivore	12.3	51.5	NA	Male	Karamoja	Karamoja	2520	Karamoja Provence; Kaabong District; Mout Morungole; Uganda	Uganda	Karamoja	Mount Morungole	N 03.81083 E 34.02931
FMNH232090	JCK.10150.TongueEtOH	Tongue	JCK.10150	Chiroptera	Rhinolophidae	Rhinolophus	clivosus acrotis	Insectivore	11.4	51	NA	Male	Karamoja	Karamoja	2520	Karamoja Provence; Kaabong District; Mout Morungole; Uganda	Uganda	Karamoja	Mount Morungole	N 03.81083 E 34.02931
FMNH232081	JCK.10022.TongueEtOH	Tongue	JCK.10022	Chiroptera	Rhinolophidae	Rhinolophus	clivosus acrotis	Insectivore	11.5	51	Yad	Female	Karamoja	Karamoja	2520	Karamoja Provence; Kaabong District; Mout Morungole; Uganda	Uganda	Karamoja	Mount Morungole	N 03.81083 E 34.02931
FMNH232081	JCK.10022.SkinEtOH	Skin	JCK.10022	Chiroptera	Rhinolophidae	Rhinolophus	clivosus acrotis	Insectivore	11.5	51	Yad	Female	Karamoja	Karamoja	2520	Karamoja Provence; Kaabong District; Mout Morungole; Uganda	Uganda	Karamoja	Mount Morungole	N 03.81083 E 34.02931
FMNH232091	JCK.10151.TongueEtOH	Tongue	JCK.10151	Chiroptera	Rhinolophidae	Rhinolophus	clivosus acrotis	Insectivore	13.7	53.5	Yad	Female	Karamoja	Karamoja	2520	Karamoja Provence; Kaabong District; Mout Morungole; Uganda	Uganda	Karamoja	Mount Morungole	N 03.81083 E 34.02931
FMNH232089	JCK.10108.TongueEtOH	Tongue	JCK.10108	Chiroptera	Rhinolophidae	Rhinolophus	clivosus acrotis	Insectivore	15	51	Ad	Female	Karamoja	Karamoja	2520	Karamoja Provence; Kaabong District; Mout Morungole; Uganda	Uganda	Karamoja	Mount Morungole	N 03.81083 E 34.02931
FMNH232089	JCK.10108.SkinEtOH	Skin	JCK.10108	Chiroptera	Rhinolophidae	Rhinolophus	clivosus acrotis	Insectivore	15	51	Ad	Female	Karamoja	Karamoja	2520	Karamoja Provence; Kaabong District; Mout Morungole; Uganda	Uganda	Karamoja	Mount Morungole	N 03.81083 E 34.02931
FMNH232084	JCK.10103.TongueEtOH	Tongue	JCK.10103	Chiroptera	Rhinolophidae	Rhinolophus	clivosus acrotis	Insectivore	12.5	51.5	Ad	Male	Karamoja	Karamoja	2520	Karamoja Provence; Kaabong District; Mout Morungole; Uganda	Uganda	Karamoja	Mount Morungole	N 03.81083 E 34.02931
FMNH232084	JCK.10103.SkinEtOH	Skin	JCK.10103	Chiroptera	Rhinolophidae	Rhinolophus	clivosus acrotis	Insectivore	12.5	51.5	Ad	Male	Karamoja	Karamoja	2520	Karamoja Provence; Kaabong District; Mout Morungole; Uganda	Uganda	Karamoja	Mount Morungole	N 03.81083 E 34.02931
FMNH232082	JCK.10101.TongueEtOH	Tongue	JCK.10101	Chiroptera	Rhinolophidae	Rhinolophus	clivosus acrotis	Insectivore	NA	51.5	Sa	Female	Karamoja	Karamoja	2520	Karamoja Provence; Kaabong District; Mout Morungole; Uganda	Uganda	Karamoja	Mount Morungole	N 03.81083 E 34.02931
FMNH232082	JCK.10101.SkinEtOH	Skin	JCK.10101	Chiroptera	Rhinolophidae	Rhinolophus	clivosus acrotis	Insectivore	NA	51.5	Sa	Female	Karamoja	Karamoja	2520	Karamoja Provence; Kaabong District; Mout Morungole; Uganda	Uganda	Karamoja	Mount Morungole	N 03.81083 E 34.02931
FMNH232105	JCK.9908.TongueEtOH	Tongue	JCK.9908	Chiroptera	Rhinolophidae	Rhinolophus	hildebrandtii	Insectivore	24	64	NA	Male	Karamoja	Karamoja	2520	Karamoja Provence; Kaabong District; Mout Morungole; Uganda	Uganda	Karamoja	Mount Morungole	N 03.81083 E 34.02931
FMNH232105	JCK.9908.SkinEtOH	Skin	JCK.9908	Chiroptera	Rhinolophidae	Rhinolophus	hildebrandtii	Insectivore	24	64	NA	Male	Karamoja	Karamoja	2520	Karamoja Provence; Kaabong District; Mout Morungole; Uganda	Uganda	Karamoja	Mount Morungole	N 03.81083 E 34.02931
FMNH232107	JCK.10074.TongueEtOH	Tongue	JCK.10074	Chiroptera	Rhinolophidae	Rhinolophus	hildebrandtii	Insectivore	23	63	Sa	Male	Karamoja	Karamoja	2520	Karamoja Provence; Kaabong District; Mout Morungole; Uganda	Uganda	Karamoja	Mount Morungole	N 03.81083 E 34.02931
FMNH232107	JCK.10074.SkinEtOH	Skin	JCK.10074	Chiroptera	Rhinolophidae	Rhinolophus	hildebrandtii	Insectivore	23	63	Sa	Male	Karamoja	Karamoja	2520	Karamoja Provence; Kaabong District; Mout Morungole; Uganda	Uganda	Karamoja	Mount Morungole	N 03.81083 E 34.02931
FMNH232106	JCK.10068.TongueEtOH	Tongue	JCK.10068	Chiroptera	Rhinolophidae	Rhinolophus	hildebrandtii	Insectivore	25.5	63	Ad	Male	Karamoja	Karamoja	2520	Karamoja Provence; Kaabong District; Mout Morungole; Uganda	Uganda	Karamoja	Mount Morungole	N 03.81083 E 34.02931
FMNH232106	JCK.10068.SkinEtOH	Skin	JCK.10068	Chiroptera	Rhinolophidae	Rhinolophus	hildebrandtii	Insectivore	25.5	63	Ad	Male	Karamoja	Karamoja	2520	Karamoja Provence; Kaabong District; Mout Morungole; Uganda	Uganda	Karamoja	Mount Morungole	N 03.81083 E 34.02931
FMNH232125	JCK.10073.TongueEtOH	Tongue	JCK.10073	Chiroptera	Miniopteridae	Miniopterus	natalensis	Insectivore	9.2	47	Ad	Male	Karamoja	Karamoja	2520	Karamoja Provence; Kaabong District; Mout Morungole; Uganda	Uganda	Karamoja	Mount Morungole	N 03.81083 E 34.02931
FMNH232125	JCK.10073.SkinEtOH	Skin	JCK.10073	Chiroptera	Miniopteridae	Miniopterus	natalensis	Insectivore	9.2	47	Ad	Male	Karamoja	Karamoja	2520	Karamoja Provence; Kaabong District; Mout Morungole; Uganda	Uganda	Karamoja	Mount Morungole	N 03.81083 E 34.02931
FMNH232124	JCK.10069.TongueEtOH	Tongue	JCK.10069	Chiroptera	Miniopteridae	Miniopterus	natalensis	Insectivore	9.4	45.5	Ad	Female	Karamoja	Karamoja	2520	Karamoja Provence; Kaabong District; Mout Morungole; Uganda	Uganda	Karamoja	Mount Morungole	N 03.81083 E 34.02931
FMNH232124	JCK.10069.SkinEtOH	Skin	JCK.10069	Chiroptera	Miniopteridae	Miniopterus	natalensis	Insectivore	9.4	45.5	Ad	Female	Karamoja	Karamoja	2520	Karamoja Provence; Kaabong District; Mout Morungole; Uganda	Uganda	Karamoja	Mount Morungole	N 03.81083 E 34.02931
FMNH232150	JCK.10265.FecalFTA	Gut	JCK.10265	Chiroptera	Miniopteridae	Miniopterus	natalensis	Insectivore	8.8	45	Ad	Male	Karamoja	Karamoja	2520	Karamoja Provence; Kaabong District; Mout Morungole; Uganda	Uganda	Karamoja	Mount Morungole	N 03.81083 E 34.02931
FMNH232148	JCK.10263.TongueEtOH	Tongue	JCK.10263	Chiroptera	Miniopteridae	Miniopterus	natalensis	Insectivore	8.6	44.5	NA	Female	Karamoja	Karamoja	2520	Karamoja Provence; Kaabong District; Mout Morungole; Uganda	Uganda	Karamoja	Mount Morungole	N 03.81083 E 34.02931
FMNH232148	JCK.10263.SkinEtOH	Skin	JCK.10263	Chiroptera	Miniopteridae	Miniopterus	natalensis	Insectivore	8.6	44.5	NA	Female	Karamoja	Karamoja	2520	Karamoja Provence; Kaabong District; Mout Morungole; Uganda	Uganda	Karamoja	Mount Morungole	N 03.81083 E 34.02931
FMNH232148	JCK.10263.FecalFTA	Gut	JCK.10263	Chiroptera	Miniopteridae	Miniopterus	natalensis	Insectivore	8.6	44.5	NA	Female	Karamoja	Karamoja	2520	Karamoja Provence; Kaabong District; Mout Morungole; Uganda	Uganda	Karamoja	Mount Morungole	N 03.81083 E 34.02931
FMNH232146	JCK.10261.TongueEtOH	Tongue	JCK.10261	Chiroptera	Miniopteridae	Miniopterus	natalensis	Insectivore	9.3	45.5	NA	Female	Karamoja	Karamoja	2520	Karamoja Provence; Kaabong District; Mout Morungole; Uganda	Uganda	Karamoja	Mount Morungole	N 03.81083 E 34.02931
FMNH232146	JCK.10261.SkinEtOH	Skin	JCK.10261	Chiroptera	Miniopteridae	Miniopterus	natalensis	Insectivore	9.3	45.5	NA	Female	Karamoja	Karamoja	2520	Karamoja Provence; Kaabong District; Mout Morungole; Uganda	Uganda	Karamoja	Mount Morungole	N 03.81083 E 34.02931
FMNH232146	JCK.10261.FecalFTA	Gut	JCK.10261	Chiroptera	Miniopteridae	Miniopterus	natalensis	Insectivore	9.3	45.5	NA	Female	Karamoja	Karamoja	2520	Karamoja Provence; Kaabong District; Mout Morungole; Uganda	Uganda	Karamoja	Mount Morungole	N 03.81083 E 34.02931
FMNH232134	JCK.10137.TongueEtOH	Tongue	JCK.10137	Chiroptera	Miniopteridae	Miniopterus	natalensis	Insectivore	9.5	45.5	NA	Female	Karamoja	Karamoja	2520	Karamoja Provence; Kaabong District; Mout Morungole; Uganda	Uganda	Karamoja	Mount Morungole	N 03.81083 E 34.02931
FMNH232134	JCK.10137.SkinEtOH	Skin	JCK.10137	Chiroptera	Miniopteridae	Miniopterus	natalensis	Insectivore	9.5	45.5	NA	Female	Karamoja	Karamoja	2520	Karamoja Provence; Kaabong District; Mout Morungole; Uganda	Uganda	Karamoja	Mount Morungole	N 03.81083 E 34.02931
FMNH232126	JCK.10075.TongueEtOH	Tongue	JCK.10075	Chiroptera	Miniopteridae	Miniopterus	natalensis	Insectivore	9.2	NA	Ad	Male	Karamoja	Karamoja	2520	Karamoja Provence; Kaabong District; Mout Morungole; Uganda	Uganda	Karamoja	Mount Morungole	N 03.81083 E 34.02931
FMNH232126	JCK.10075.SkinEtOH	Skin	JCK.10075	Chiroptera	Miniopteridae	Miniopterus	natalensis	Insectivore	9.2	NA	Ad	Male	Karamoja	Karamoja	2520	Karamoja Provence; Kaabong District; Mout Morungole; Uganda	Uganda	Karamoja	Mount Morungole	N 03.81083 E 34.02931
FMNH232120	JCK.9906.TongueEtOH	Tongue	JCK.9906	Chiroptera	Miniopteridae	Miniopterus	natalensis	Insectivore	9.3	45.5	Sa	Female	Karamoja	Karamoja	2520	Karamoja Provence; Kaabong District; Mout Morungole; Uganda	Uganda	Karamoja	Mount Morungole	N 03.81083 E 34.02931
FMNH232120	JCK.9906.SkinEtOH	Skin	JCK.9906	Chiroptera	Miniopteridae	Miniopterus	natalensis	Insectivore	9.3	45.5	Sa	Female	Karamoja	Karamoja	2520	Karamoja Provence; Kaabong District; Mout Morungole; Uganda	Uganda	Karamoja	Mount Morungole	N 03.81083 E 34.02931
FMNH232147	JCK.10262.TongueEtOH	Tongue	JCK.10262	Chiroptera	Miniopteridae	Miniopterus	natalensis	Insectivore	8.5	43	Ad	Male	Karamoja	Karamoja	2520	Karamoja Provence; Kaabong District; Mout Morungole; Uganda	Uganda	Karamoja	Mount Morungole	N 03.81083 E 34.02931
FMNH232147	JCK.10262.SkinEtOH	Skin	JCK.10262	Chiroptera	Miniopteridae	Miniopterus	natalensis	Insectivore	8.5	43	Ad	Male	Karamoja	Karamoja	2520	Karamoja Provence; Kaabong District; Mout Morungole; Uganda	Uganda	Karamoja	Mount Morungole	N 03.81083 E 34.02931
FMNH232147	JCK.10262.FecalFTA	Gut	JCK.10262	Chiroptera	Miniopteridae	Miniopterus	natalensis	Insectivore	8.5	43	Ad	Male	Karamoja	Karamoja	2520	Karamoja Provence; Kaabong District; Mout Morungole; Uganda	Uganda	Karamoja	Mount Morungole	N 03.81083 E 34.02931
FMNH232142	JCK.10185.TongueEtOH	Tongue	JCK.10185	Chiroptera	Miniopteridae	Miniopterus	natalensis	Insectivore	10.1	45.5	NA	Female	Karamoja	Karamoja	2520	Karamoja Provence; Kaabong District; Mout Morungole; Uganda	Uganda	Karamoja	Mount Morungole	N 03.81083 E 34.02931
FMNH232142	JCK.10185.SkinEtOH	Skin	JCK.10185	Chiroptera	Miniopteridae	Miniopterus	natalensis	Insectivore	10.1	45.5	NA	Female	Karamoja	Karamoja	2520	Karamoja Provence; Kaabong District; Mout Morungole; Uganda	Uganda	Karamoja	Mount Morungole	N 03.81083 E 34.02931
FMNH232141	JCK.10184.TongueEtOH	Tongue	JCK.10184	Chiroptera	Miniopteridae	Miniopterus	natalensis	Insectivore	8.9	45.5	NA	Female	Karamoja	Karamoja	2520	Karamoja Provence; Kaabong District; Mout Morungole; Uganda	Uganda	Karamoja	Mount Morungole	N 03.81083 E 34.02931
FMNH232141	JCK.10184.SkinEtOH	Skin	JCK.10184	Chiroptera	Miniopteridae	Miniopterus	natalensis	Insectivore	8.9	45.5	NA	Female	Karamoja	Karamoja	2520	Karamoja Provence; Kaabong District; Mout Morungole; Uganda	Uganda	Karamoja	Mount Morungole	N 03.81083 E 34.02931
FMNH232138	JCK.10181.TongueEtOH	Tongue	JCK.10181	Chiroptera	Miniopteridae	Miniopterus	natalensis	Insectivore	9.2	44	NA	Male	Karamoja	Karamoja	2520	Karamoja Provence; Kaabong District; Mout Morungole; Uganda	Uganda	Karamoja	Mount Morungole	N 03.81083 E 34.02931
FMNH232138	JCK.10181.SkinEtOH	Skin	JCK.10181	Chiroptera	Miniopteridae	Miniopterus	natalensis	Insectivore	9.2	44	NA	Male	Karamoja	Karamoja	2520	Karamoja Provence; Kaabong District; Mout Morungole; Uganda	Uganda	Karamoja	Mount Morungole	N 03.81083 E 34.02931
FMNH232133	JCK.10136.TongueEtOH	Tongue	JCK.10136	Chiroptera	Miniopteridae	Miniopterus	natalensis	Insectivore	9.6	46.5	Ad	Male	Karamoja	Karamoja	2520	Karamoja Provence; Kaabong District; Mout Morungole; Uganda	Uganda	Karamoja	Mount Morungole	N 03.81083 E 34.02931
FMNH232133	JCK.10136.SkinEtOH	Skin	JCK.10136	Chiroptera	Miniopteridae	Miniopterus	natalensis	Insectivore	9.6	46.5	Ad	Male	Karamoja	Karamoja	2520	Karamoja Provence; Kaabong District; Mout Morungole; Uganda	Uganda	Karamoja	Mount Morungole	N 03.81083 E 34.02931
FMNH232132	JCK.10135.TongueEtOH	Tongue	JCK.10135	Chiroptera	Miniopteridae	Miniopterus	natalensis	Insectivore	8.6	45	NA	Female	Karamoja	Karamoja	2520	Karamoja Provence; Kaabong District; Mout Morungole; Uganda	Uganda	Karamoja	Mount Morungole	N 03.81083 E 34.02931
FMNH232132	JCK.10135.SkinEtOH	Skin	JCK.10135	Chiroptera	Miniopteridae	Miniopterus	natalensis	Insectivore	8.6	45	NA	Female	Karamoja	Karamoja	2520	Karamoja Provence; Kaabong District; Mout Morungole; Uganda	Uganda	Karamoja	Mount Morungole	N 03.81083 E 34.02931
FMNH232131	JCK.10134.TongueEtOH	Tongue	JCK.10134	Chiroptera	Miniopteridae	Miniopterus	natalensis	Insectivore	9.1	46	NA	Female	Karamoja	Karamoja	2520	Karamoja Provence; Kaabong District; Mout Morungole; Uganda	Uganda	Karamoja	Mount Morungole	N 03.81083 E 34.02931
FMNH232131	JCK.10134.SkinEtOH	Skin	JCK.10134	Chiroptera	Miniopteridae	Miniopterus	natalensis	Insectivore	9.1	46	NA	Female	Karamoja	Karamoja	2520	Karamoja Provence; Kaabong District; Mout Morungole; Uganda	Uganda	Karamoja	Mount Morungole	N 03.81083 E 34.02931
FMNH232130	JCK.10133.TongueEtOH	Tongue	JCK.10133	Chiroptera	Miniopteridae	Miniopterus	natalensis	Insectivore	9.9	46	Ad	Male	Karamoja	Karamoja	2520	Karamoja Provence; Kaabong District; Mout Morungole; Uganda	Uganda	Karamoja	Mount Morungole	N 03.81083 E 34.02931
FMNH232130	JCK.10133.SkinEtOH	Skin	JCK.10133	Chiroptera	Miniopteridae	Miniopterus	natalensis	Insectivore	9.9	46	Ad	Male	Karamoja	Karamoja	2520	Karamoja Provence; Kaabong District; Mout Morungole; Uganda	Uganda	Karamoja	Mount Morungole	N 03.81083 E 34.02931
FMNH232136	JCK.10149.TongueEtOH	Tongue	JCK.10149	Chiroptera	Miniopteridae	Miniopterus	natalensis	Insectivore	9.5	45.5	Ad	Male	Karamoja	Karamoja	2520	Karamoja Provence; Kaabong District; Mout Morungole; Uganda	Uganda	Karamoja	Mount Morungole	N 03.81083 E 34.02931
FMNH232135	JCK.10148.TongueEtOH	Tongue	JCK.10148	Chiroptera	Miniopteridae	Miniopterus	natalensis	Insectivore	9.7	45.5	Ad	Female	Karamoja	Karamoja	2520	Karamoja Provence; Kaabong District; Mout Morungole; Uganda	Uganda	Karamoja	Mount Morungole	N 03.81083 E 34.02931
FMNH232122	JCK.10021.TongueEtOH	Tongue	JCK.10021	Chiroptera	Miniopteridae	Miniopterus	natalensis	Insectivore	8.5	45.5	Yad	Female	Karamoja	Karamoja	2520	Karamoja Provence; Kaabong District; Mout Morungole; Uganda	Uganda	Karamoja	Mount Morungole	N 03.81083 E 34.02931
FMNH232122	JCK.10021.SkinEtOH	Skin	JCK.10021	Chiroptera	Miniopteridae	Miniopterus	natalensis	Insectivore	8.5	45.5	Yad	Female	Karamoja	Karamoja	2520	Karamoja Provence; Kaabong District; Mout Morungole; Uganda	Uganda	Karamoja	Mount Morungole	N 03.81083 E 34.02931
FMNH232151	JCK.10277.TongueEtOH	Tongue	JCK.10277	Chiroptera	Miniopteridae	Miniopterus	natalensis	Insectivore	8.9	46	NA	Female	Karamoja	Karamoja	2520	Karamoja Provence; Kaabong District; Mout Morungole; Uganda	Uganda	Karamoja	Mount Morungole	N 03.81083 E 34.02931
FMNH232151	JCK.10277.SkinEtOH	Skin	JCK.10277	Chiroptera	Miniopteridae	Miniopterus	natalensis	Insectivore	8.9	46	NA	Female	Karamoja	Karamoja	2520	Karamoja Provence; Kaabong District; Mout Morungole; Uganda	Uganda	Karamoja	Mount Morungole	N 03.81083 E 34.02931
FMNH232151	JCK.10277.FecalFTA	Gut	JCK.10277	Chiroptera	Miniopteridae	Miniopterus	natalensis	Insectivore	8.9	46	NA	Female	Karamoja	Karamoja	2520	Karamoja Provence; Kaabong District; Mout Morungole; Uganda	Uganda	Karamoja	Mount Morungole	N 03.81083 E 34.02931
FMNH232149	JCK.10264.TongueEtOH	Tongue	JCK.10264	Chiroptera	Miniopteridae	Miniopterus	natalensis	Insectivore	9.3	45.5	Ad	Male	Karamoja	Karamoja	2520	Karamoja Provence; Kaabong District; Mout Morungole; Uganda	Uganda	Karamoja	Mount Morungole	N 03.81083 E 34.02931
FMNH232149	JCK.10264.SkinEtOH	Skin	JCK.10264	Chiroptera	Miniopteridae	Miniopterus	natalensis	Insectivore	9.3	45.5	Ad	Male	Karamoja	Karamoja	2520	Karamoja Provence; Kaabong District; Mout Morungole; Uganda	Uganda	Karamoja	Mount Morungole	N 03.81083 E 34.02931
FMNH232149	JCK.10264.FecalFTA	Gut	JCK.10264	Chiroptera	Miniopteridae	Miniopterus	natalensis	Insectivore	9.3	45.5	Ad	Male	Karamoja	Karamoja	2520	Karamoja Provence; Kaabong District; Mout Morungole; Uganda	Uganda	Karamoja	Mount Morungole	N 03.81083 E 34.02931
FMNH232143	JCK.10228.TongueEtOH	Tongue	JCK.10228	Chiroptera	Miniopteridae	Miniopterus	natalensis	Insectivore	9.8	46	Ad	Male	Karamoja	Karamoja	2520	Karamoja Provence; Kaabong District; Mout Morungole; Uganda	Uganda	Karamoja	Mount Morungole	N 03.81083 E 34.02931
FMNH232143	JCK.10228.SkinEtOH	Skin	JCK.10228	Chiroptera	Miniopteridae	Miniopterus	natalensis	Insectivore	9.8	46	Ad	Male	Karamoja	Karamoja	2520	Karamoja Provence; Kaabong District; Mout Morungole; Uganda	Uganda	Karamoja	Mount Morungole	N 03.81083 E 34.02931
FMNH232127	JCK.10109.TongueEtOH	Tongue	JCK.10109	Chiroptera	Miniopteridae	Miniopterus	natalensis	Insectivore	9.3	43	Ad	Male	Karamoja	Karamoja	2520	Karamoja Provence; Kaabong District; Mout Morungole; Uganda	Uganda	Karamoja	Mount Morungole	N 03.81083 E 34.02931
FMNH232127	JCK.10109.SkinEtOH	Skin	JCK.10109	Chiroptera	Miniopteridae	Miniopterus	natalensis	Insectivore	9.3	43	Ad	Male	Karamoja	Karamoja	2520	Karamoja Provence; Kaabong District; Mout Morungole; Uganda	Uganda	Karamoja	Mount Morungole	N 03.81083 E 34.02931
FMNH232121	JCK.9907.TongueEtOH	Tongue	JCK.9907	Chiroptera	Miniopteridae	Miniopterus	natalensis	Insectivore	9.2	44	Ad	Male	Karamoja	Karamoja	2520	Karamoja Provence; Kaabong District; Mout Morungole; Uganda	Uganda	Karamoja	Mount Morungole	N 03.81083 E 34.02931
FMNH232121	JCK.9907.SkinEtOH	Skin	JCK.9907	Chiroptera	Miniopteridae	Miniopterus	natalensis	Insectivore	9.2	44	Ad	Male	Karamoja	Karamoja	2520	Karamoja Provence; Kaabong District; Mout Morungole; Uganda	Uganda	Karamoja	Mount Morungole	N 03.81083 E 34.02931
FMNH232144	JCK.10254.TongueEtOH	Tongue	JCK.10254	Chiroptera	Miniopteridae	Miniopterus	natalensis	Insectivore	9.4	44	Yad	Female	Karamoja	Karamoja	2520	Karamoja Provence; Kaabong District; Mout Morungole; Uganda	Uganda	Karamoja	Mount Morungole	N 03.81083 E 34.02931
FMNH232144	JCK.10254.SkinEtOH	Skin	JCK.10254	Chiroptera	Miniopteridae	Miniopterus	natalensis	Insectivore	9.4	44	Yad	Female	Karamoja	Karamoja	2520	Karamoja Provence; Kaabong District; Mout Morungole; Uganda	Uganda	Karamoja	Mount Morungole	N 03.81083 E 34.02931
FMNH232144	JCK.10254.FecalFTA	Gut	JCK.10254	Chiroptera	Miniopteridae	Miniopterus	natalensis	Insectivore	9.4	44	Yad	Female	Karamoja	Karamoja	2520	Karamoja Provence; Kaabong District; Mout Morungole; Uganda	Uganda	Karamoja	Mount Morungole	N 03.81083 E 34.02931
FMNH232140	JCK.10183.TongueEtOH	Tongue	JCK.10183	Chiroptera	Miniopteridae	Miniopterus	natalensis	Insectivore	8.8	45	Yad	Female	Karamoja	Karamoja	2520	Karamoja Provence; Kaabong District; Mout Morungole; Uganda	Uganda	Karamoja	Mount Morungole	N 03.81083 E 34.02931
FMNH232140	JCK.10183.SkinEtOH	Skin	JCK.10183	Chiroptera	Miniopteridae	Miniopterus	natalensis	Insectivore	8.8	45	Yad	Female	Karamoja	Karamoja	2520	Karamoja Provence; Kaabong District; Mout Morungole; Uganda	Uganda	Karamoja	Mount Morungole	N 03.81083 E 34.02931
FMNH232139	JCK.10182.TongueEtOH	Tongue	JCK.10182	Chiroptera	Miniopteridae	Miniopterus	natalensis	Insectivore	9	45	Ad	Female	Karamoja	Karamoja	2520	Karamoja Provence; Kaabong District; Mout Morungole; Uganda	Uganda	Karamoja	Mount Morungole	N 03.81083 E 34.02931
FMNH232139	JCK.10182.SkinEtOH	Skin	JCK.10182	Chiroptera	Miniopteridae	Miniopterus	natalensis	Insectivore	9	45	Ad	Female	Karamoja	Karamoja	2520	Karamoja Provence; Kaabong District; Mout Morungole; Uganda	Uganda	Karamoja	Mount Morungole	N 03.81083 E 34.02931
FMNH232110	JCK.10180.TongueEtOH	Tongue	JCK.10180	Chiroptera	Vespertilionidae	Pipistrellus	sp.	Insectivore	4.6	35	Ad	Male	Karamoja	Karamoja	2520	Karamoja Provence; Kaabong District; Mout Morungole; Uganda	Uganda	Karamoja	Mount Morungole	N 03.81083 E 34.02931
FMNH232110	JCK.10180.SkinEtOH	Skin	JCK.10180	Chiroptera	Vespertilionidae	Pipistrellus	sp.	Insectivore	4.6	35	Ad	Male	Karamoja	Karamoja	2520	Karamoja Provence; Kaabong District; Mout Morungole; Uganda	Uganda	Karamoja	Mount Morungole	N 03.81083 E 34.02931
FMNH232118	JCK.10139.TongueEtOH	Tongue	JCK.10139	Chiroptera	Vespertilionidae	Myotis	tricolor	Insectivore	10.7	53	Sa	Female	Karamoja	Karamoja	2520	Karamoja Provence; Kaabong District; Mout Morungole; Uganda	Uganda	Karamoja	Mount Morungole	N 03.81083 E 34.02931
FMNH232118	JCK.10139.SkinEtOH	Skin	JCK.10139	Chiroptera	Vespertilionidae	Myotis	tricolor	Insectivore	10.7	53	Sa	Female	Karamoja	Karamoja	2520	Karamoja Provence; Kaabong District; Mout Morungole; Uganda	Uganda	Karamoja	Mount Morungole	N 03.81083 E 34.02931
FMNH232113	JCK.10028.TongueEtOH	Tongue	JCK.10028	Chiroptera	Vespertilionidae	Myotis	tricolor	Insectivore	10.2	51	Ad	Male	Karamoja	Karamoja	2520	Karamoja Provence; Kaabong District; Mout Morungole; Uganda	Uganda	Karamoja	Mount Morungole	N 03.81083 E 34.02931
FMNH232113	JCK.10028.SkinEtOH	Skin	JCK.10028	Chiroptera	Vespertilionidae	Myotis	tricolor	Insectivore	10.2	51	Ad	Male	Karamoja	Karamoja	2520	Karamoja Provence; Kaabong District; Mout Morungole; Uganda	Uganda	Karamoja	Mount Morungole	N 03.81083 E 34.02931
FMNH232119	JCK.10259.TongueEtOH	Tongue	JCK.10259	Chiroptera	Vespertilionidae	Myotis	tricolor	Insectivore	9.8	44	NA	Male	Karamoja	Karamoja	2520	Karamoja Provence; Kaabong District; Mout Morungole; Uganda	Uganda	Karamoja	Mount Morungole	N 03.81083 E 34.02931
FMNH232119	JCK.10259.SkinEtOH	Skin	JCK.10259	Chiroptera	Vespertilionidae	Myotis	tricolor	Insectivore	9.8	44	NA	Male	Karamoja	Karamoja	2520	Karamoja Provence; Kaabong District; Mout Morungole; Uganda	Uganda	Karamoja	Mount Morungole	N 03.81083 E 34.02931
FMNH232119	JCK.10259.FecalFTA	Gut	JCK.10259	Chiroptera	Vespertilionidae	Myotis	tricolor	Insectivore	9.8	44	NA	Male	Karamoja	Karamoja	2520	Karamoja Provence; Kaabong District; Mout Morungole; Uganda	Uganda	Karamoja	Mount Morungole	N 03.81083 E 34.02931
FMNH232117	JCK.10072.TongueEtOH	Tongue	JCK.10072	Chiroptera	Vespertilionidae	Myotis	tricolor	Insectivore	9.9	50	Ad	Male	Karamoja	Karamoja	2520	Karamoja Provence; Kaabong District; Mout Morungole; Uganda	Uganda	Karamoja	Mount Morungole	N 03.81083 E 34.02931
FMNH232117	JCK.10072.SkinEtOH	Skin	JCK.10072	Chiroptera	Vespertilionidae	Myotis	tricolor	Insectivore	9.9	50	Ad	Male	Karamoja	Karamoja	2520	Karamoja Provence; Kaabong District; Mout Morungole; Uganda	Uganda	Karamoja	Mount Morungole	N 03.81083 E 34.02931
FMNH232114	JCK.10029.TongueEtOH	Tongue	JCK.10029	Chiroptera	Vespertilionidae	Myotis	tricolor	Insectivore	10.2	51	Ad	Male	Karamoja	Karamoja	2520	Karamoja Provence; Kaabong District; Mout Morungole; Uganda	Uganda	Karamoja	Mount Morungole	N 03.81083 E 34.02931
FMNH232114	JCK.10029.SkinEtOH	Skin	JCK.10029	Chiroptera	Vespertilionidae	Myotis	tricolor	Insectivore	10.2	51	Ad	Male	Karamoja	Karamoja	2520	Karamoja Provence; Kaabong District; Mout Morungole; Uganda	Uganda	Karamoja	Mount Morungole	N 03.81083 E 34.02931
FMNH232112	JCK.10026.TongueEtOH	Tongue	JCK.10026	Chiroptera	Vespertilionidae	Myotis	tricolor	Insectivore	10.7	50	Ad	Female	Karamoja	Karamoja	2520	Karamoja Provence; Kaabong District; Mout Morungole; Uganda	Uganda	Karamoja	Mount Morungole	N 03.81083 E 34.02931
FMNH232112	JCK.10026.SkinEtOH	Skin	JCK.10026	Chiroptera	Vespertilionidae	Myotis	tricolor	Insectivore	10.7	50	Ad	Female	Karamoja	Karamoja	2520	Karamoja Provence; Kaabong District; Mout Morungole; Uganda	Uganda	Karamoja	Mount Morungole	N 03.81083 E 34.02931
FMNH232116	JCK.10031.TongueEtOH	Tongue	JCK.10031	Chiroptera	Vespertilionidae	Myotis	tricolor	Insectivore	10	51	Ad	Male	Karamoja	Karamoja	2520	Karamoja Provence; Kaabong District; Mout Morungole; Uganda	Uganda	Karamoja	Mount Morungole	N 03.81083 E 34.02931
FMNH232116	JCK.10031.SkinEtOH	Skin	JCK.10031	Chiroptera	Vespertilionidae	Myotis	tricolor	Insectivore	10	51	Ad	Male	Karamoja	Karamoja	2520	Karamoja Provence; Kaabong District; Mout Morungole; Uganda	Uganda	Karamoja	Mount Morungole	N 03.81083 E 34.02931
FMNH232095	JCK.10156.TongueEtOH	Tongue	JCK.10156	Chiroptera	Rhinolophidae	Rhinolophus	clivosus acrotis	Insectivore	NA	NA	NA	NA	Karamoja	Karamoja	2520	Karamoja Provence; Kaabong District; Mout Morungole; Uganda	Uganda	Karamoja	Mount Morungole	N 03.81083 E 34.02931
FMNH232095	JCK.10156.SkinEtOH	Skin	JCK.10156	Chiroptera	Rhinolophidae	Rhinolophus	clivosus acrotis	Insectivore	NA	NA	NA	NA	Karamoja	Karamoja	2520	Karamoja Provence; Kaabong District; Mout Morungole; Uganda	Uganda	Karamoja	Mount Morungole	N 03.81083 E 34.02931
FMNH232099	JCK.10160.TongueEtOH	Tongue	JCK.10160	Chiroptera	Rhinolophidae	Rhinolophus	clivosus acrotis	Insectivore	NA	NA	NA	NA	Karamoja	Karamoja	2520	Karamoja Provence; Kaabong District; Mout Morungole; Uganda	Uganda	Karamoja	Mount Morungole	N 03.81083 E 34.02931
FMNH232099	JCK.10160.SkinEtOH	Skin	JCK.10160	Chiroptera	Rhinolophidae	Rhinolophus	clivosus acrotis	Insectivore	NA	NA	NA	NA	Karamoja	Karamoja	2520	Karamoja Provence; Kaabong District; Mout Morungole; Uganda	Uganda	Karamoja	Mount Morungole	N 03.81083 E 34.02931
FMNH232104	JCK.9905.TongueEtOH	Tongue	JCK.9905	Chiroptera	Rhinolophidae	Rhinolophus	hildebrandtii	Insectivore	NA	NA	NA	NA	Karamoja	Karamoja	2520	Karamoja Provence; Kaabong District; Mout Morungole; Uganda	Uganda	Karamoja	Mount Morungole	N 03.81083 E 34.02931
FMNH232104	JCK.9905.SkinEtOH	Skin	JCK.9905	Chiroptera	Rhinolophidae	Rhinolophus	hildebrandtii	Insectivore	NA	NA	NA	NA	Karamoja	Karamoja	2520	Karamoja Provence; Kaabong District; Mout Morungole; Uganda	Uganda	Karamoja	Mount Morungole	N 03.81083 E 34.02931
FMNH232129	JCK.10111.TongueEtOH	Tongue	JCK.10111	Chiroptera	Miniopteridae	Miniopterus	natalensis	Insectivore	NA	NA	NA	NA	Karamoja	Karamoja	2520	Karamoja Provence; Kaabong District; Mout Morungole; Uganda	Uganda	Karamoja	Mount Morungole	N 03.81083 E 34.02931
FMNH232129	JCK.10111.SkinEtOH	Skin	JCK.10111	Chiroptera	Miniopteridae	Miniopterus	natalensis	Insectivore	NA	NA	NA	NA	Karamoja	Karamoja	2520	Karamoja Provence; Kaabong District; Mout Morungole; Uganda	Uganda	Karamoja	Mount Morungole	N 03.81083 E 34.02931
FMNH232123	JCK.10024.TongueEtOH	Tongue	JCK.10024	Chiroptera	Miniopteridae	Miniopterus	natalensis	Insectivore	NA	NA	NA	NA	Karamoja	Karamoja	2520	Karamoja Provence; Kaabong District; Mout Morungole; Uganda	Uganda	Karamoja	Mount Morungole	N 03.81083 E 34.02931
FMNH232123	JCK.10024.SkinEtOH	Skin	JCK.10024	Chiroptera	Miniopteridae	Miniopterus	natalensis	Insectivore	NA	NA	NA	NA	Karamoja	Karamoja	2520	Karamoja Provence; Kaabong District; Mout Morungole; Uganda	Uganda	Karamoja	Mount Morungole	N 03.81083 E 34.02931
FMNH232145	JCK.10260.TongueEtOH	Tongue	JCK.10260	Chiroptera	Miniopteridae	Miniopterus	natalensis	Insectivore	NA	NA	NA	NA	Karamoja	Karamoja	2520	Karamoja Provence; Kaabong District; Mout Morungole; Uganda	Uganda	Karamoja	Mount Morungole	N 03.81083 E 34.02931
FMNH232145	JCK.10260.SkinEtOH	Skin	JCK.10260	Chiroptera	Miniopteridae	Miniopterus	natalensis	Insectivore	NA	NA	NA	NA	Karamoja	Karamoja	2520	Karamoja Provence; Kaabong District; Mout Morungole; Uganda	Uganda	Karamoja	Mount Morungole	N 03.81083 E 34.02931
FMNH232145	JCK.10260.FecalFTA	Gut	JCK.10260	Chiroptera	Miniopteridae	Miniopterus	natalensis	Insectivore	NA	NA	NA	NA	Karamoja	Karamoja	2520	Karamoja Provence; Kaabong District; Mout Morungole; Uganda	Uganda	Karamoja	Mount Morungole	N 03.81083 E 34.02931
FMNH232137	JCK.10152.TongueEtOH	Tongue	JCK.10152	Chiroptera	Miniopteridae	Miniopterus	natalensis	Insectivore	NA	NA	NA	NA	Karamoja	Karamoja	2520	Karamoja Provence; Kaabong District; Mout Morungole; Uganda	Uganda	Karamoja	Mount Morungole	N 03.81083 E 34.02931
FMNH232137	JCK.10152.SkinEtOH	Skin	JCK.10152	Chiroptera	Miniopteridae	Miniopterus	natalensis	Insectivore	NA	NA	NA	NA	Karamoja	Karamoja	2520	Karamoja Provence; Kaabong District; Mout Morungole; Uganda	Uganda	Karamoja	Mount Morungole	N 03.81083 E 34.02931
FMNH232128	JCK.10110.TongueEtOH	Tongue	JCK.10110	Chiroptera	Miniopteridae	Miniopterus	natalensis	Insectivore	NA	NA	NA	NA	Karamoja	Karamoja	2520	Karamoja Provence; Kaabong District; Mout Morungole; Uganda	Uganda	Karamoja	Mount Morungole	N 03.81083 E 34.02931
FMNH232128	JCK.10110.SkinEtOH	Skin	JCK.10110	Chiroptera	Miniopteridae	Miniopterus	natalensis	Insectivore	NA	NA	NA	NA	Karamoja	Karamoja	2520	Karamoja Provence; Kaabong District; Mout Morungole; Uganda	Uganda	Karamoja	Mount Morungole	N 03.81083 E 34.02931
FMNH232115	JCK.10030.TongueEtOH	Tongue	JCK.10030	Chiroptera	Vespertilionidae	Myotis	tricolor	Insectivore	NA	NA	NA	NA	Karamoja	Karamoja	2520	Karamoja Provence; Kaabong District; Mout Morungole; Uganda	Uganda	Karamoja	Mount Morungole	N 03.81083 E 34.02931
FMNH232115	JCK.10030.SkinEtOH	Skin	JCK.10030	Chiroptera	Vespertilionidae	Myotis	tricolor	Insectivore	NA	NA	NA	NA	Karamoja	Karamoja	2520	Karamoja Provence; Kaabong District; Mout Morungole; Uganda	Uganda	Karamoja	Mount Morungole	N 03.81083 E 34.02931
FMNH232111	JCK.10025.TongueEtOH	Tongue	JCK.10025	Chiroptera	Vespertilionidae	Myotis	tricolor	Insectivore	NA	NA	NA	NA	Karamoja	Karamoja	2520	Karamoja Provence; Kaabong District; Mout Morungole; Uganda	Uganda	Karamoja	Mount Morungole	N 03.81083 E 34.02931
FMNH232111	JCK.10025.SkinEtOH	Skin	JCK.10025	Chiroptera	Vespertilionidae	Myotis	tricolor	Insectivore	NA	NA	NA	NA	Karamoja	Karamoja	2520	Karamoja Provence; Kaabong District; Mout Morungole; Uganda	Uganda	Karamoja	Mount Morungole	N 03.81083 E 34.02931
FMNH233624	PWW.3430.TongueEtOH	Tongue	PWW.3430	Chiroptera	Pteropodidae	Rousettus	aegyptiacus	Frugivore	88	101	Ad	Female	Kilifi	Kaboga	19	Kaboga cave Gede	Kenya	Kilifi	Kaboga cave, Gede	S 03.33452 E 040.03074
FMNH233624	PWW.3430.SkinEtOH	Skin	PWW.3430	Chiroptera	Pteropodidae	Rousettus	aegyptiacus	Frugivore	88	101	Ad	Female	Kilifi	Kaboga	19	Kaboga cave Gede	Kenya	Kilifi	Kaboga cave, Gede	S 03.33452 E 040.03074
FMNH233624	PWW.3430.FecalFTA	Gut	PWW.3430	Chiroptera	Pteropodidae	Rousettus	aegyptiacus	Frugivore	88	101	Ad	Female	Kilifi	Kaboga	19	Kaboga cave Gede	Kenya	Kilifi	Kaboga cave, Gede	S 03.33452 E 040.03074
FMNH233597	PWW.3442.TongueEtOH	Tongue	PWW.3442	Chiroptera	Pteropodidae	Epomophorus	wahlbergi	Frugivore	60	75	Ad	Male	Kilifi	Kaboga	19	Kaboga cave Gede	Kenya	Kilifi	Kaboga cave, Gede	S 03.33452 E 040.03074
FMNH233597	PWW.3442.SkinEtOH	Skin	PWW.3442	Chiroptera	Pteropodidae	Epomophorus	wahlbergi	Frugivore	60	75	Ad	Male	Kilifi	Kaboga	19	Kaboga cave Gede	Kenya	Kilifi	Kaboga cave, Gede	S 03.33452 E 040.03074
FMNH233597	PWW.3442.FecalFTA	Gut	PWW.3442	Chiroptera	Pteropodidae	Epomophorus	wahlbergi	Frugivore	60	75	Ad	Male	Kilifi	Kaboga	19	Kaboga cave Gede	Kenya	Kilifi	Kaboga cave, Gede	S 03.33452 E 040.03074
FMNH233621	PWW.3366.TongueEtOH	Tongue	PWW.3366	Chiroptera	Pteropodidae	Rousettus	aegyptiacus	Frugivore	91	95	Ad	Female	Kilifi	Watamu	8	Watamu cave Gede	Kenya	Kilifi	Watamu cave, Gede	S 03.35109 E 040.01544
FMNH233621	PWW.3366.SkinEtOH	Skin	PWW.3366	Chiroptera	Pteropodidae	Rousettus	aegyptiacus	Frugivore	91	95	Ad	Female	Kilifi	Watamu	8	Watamu cave Gede	Kenya	Kilifi	Watamu cave, Gede	S 03.35109 E 040.01544
FMNH233621	PWW.3366.FecalFTA	Gut	PWW.3366	Chiroptera	Pteropodidae	Rousettus	aegyptiacus	Frugivore	91	95	Ad	Female	Kilifi	Watamu	8	Watamu cave Gede	Kenya	Kilifi	Watamu cave, Gede	S 03.35109 E 040.01544
FMNH233620	PWW.3365.TongueEtOH	Tongue	PWW.3365	Chiroptera	Pteropodidae	Rousettus	aegyptiacus	Frugivore	80	97.3	Ad	Female	Kilifi	Watamu	8	Watamu cave Gede	Kenya	Kilifi	Watamu cave, Gede	S 03.35109 E 040.01544
FMNH233620	PWW.3365.SkinEtOH	Skin	PWW.3365	Chiroptera	Pteropodidae	Rousettus	aegyptiacus	Frugivore	80	97.3	Ad	Female	Kilifi	Watamu	8	Watamu cave Gede	Kenya	Kilifi	Watamu cave, Gede	S 03.35109 E 040.01544
FMNH233620	PWW.3365.FecalFTA	Gut	PWW.3365	Chiroptera	Pteropodidae	Rousettus	aegyptiacus	Frugivore	80	97.3	Ad	Female	Kilifi	Watamu	8	Watamu cave Gede	Kenya	Kilifi	Watamu cave, Gede	S 03.35109 E 040.01544
FMNH233619	PWW.3364.TongueEtOH	Tongue	PWW.3364	Chiroptera	Pteropodidae	Rousettus	aegyptiacus	Frugivore	118	92.9	Ad	Male	Kilifi	Watamu	8	Watamu cave Gede	Kenya	Kilifi	Watamu cave, Gede	S 03.35109 E 040.01544
FMNH233619	PWW.3364.SkinEtOH	Skin	PWW.3364	Chiroptera	Pteropodidae	Rousettus	aegyptiacus	Frugivore	118	92.9	Ad	Male	Kilifi	Watamu	8	Watamu cave Gede	Kenya	Kilifi	Watamu cave, Gede	S 03.35109 E 040.01544
FMNH233619	PWW.3364.FecalFTA	Gut	PWW.3364	Chiroptera	Pteropodidae	Rousettus	aegyptiacus	Frugivore	118	92.9	Ad	Male	Kilifi	Watamu	8	Watamu cave Gede	Kenya	Kilifi	Watamu cave, Gede	S 03.35109 E 040.01544
FMNH233617	PWW.3362.TongueEtOH	Tongue	PWW.3362	Chiroptera	Pteropodidae	Rousettus	aegyptiacus	Frugivore	79	90.6	Ad	Female	Kilifi	Watamu	8	Watamu cave Gede	Kenya	Kilifi	Watamu cave, Gede	S 03.35109 E 040.01544
FMNH233617	PWW.3362.SkinEtOH	Skin	PWW.3362	Chiroptera	Pteropodidae	Rousettus	aegyptiacus	Frugivore	79	90.6	Ad	Female	Kilifi	Watamu	8	Watamu cave Gede	Kenya	Kilifi	Watamu cave, Gede	S 03.35109 E 040.01544
FMNH233617	PWW.3362.FecalFTA	Gut	PWW.3362	Chiroptera	Pteropodidae	Rousettus	aegyptiacus	Frugivore	79	90.6	Ad	Female	Kilifi	Watamu	8	Watamu cave Gede	Kenya	Kilifi	Watamu cave, Gede	S 03.35109 E 040.01544
FMNH233616	PWW.3361.TongueEtOH	Tongue	PWW.3361	Chiroptera	Pteropodidae	Rousettus	aegyptiacus	Frugivore	80	90.5	Ad	Female	Kilifi	Watamu	8	Watamu cave Gede	Kenya	Kilifi	Watamu cave, Gede	S 03.35109 E 040.01544
FMNH233616	PWW.3361.SkinEtOH	Skin	PWW.3361	Chiroptera	Pteropodidae	Rousettus	aegyptiacus	Frugivore	80	90.5	Ad	Female	Kilifi	Watamu	8	Watamu cave Gede	Kenya	Kilifi	Watamu cave, Gede	S 03.35109 E 040.01544
FMNH233616	PWW.3361.FecalFTA	Gut	PWW.3361	Chiroptera	Pteropodidae	Rousettus	aegyptiacus	Frugivore	80	90.5	Ad	Female	Kilifi	Watamu	8	Watamu cave Gede	Kenya	Kilifi	Watamu cave, Gede	S 03.35109 E 040.01544
FMNH233615	PWW.3360.TongueEtOH	Tongue	PWW.3360	Chiroptera	Pteropodidae	Rousettus	aegyptiacus	Frugivore	96	94.5	Ad	Male	Kilifi	Watamu	8	Watamu cave Gede	Kenya	Kilifi	Watamu cave, Gede	S 03.35109 E 040.01544
FMNH233615	PWW.3360.SkinEtOH	Skin	PWW.3360	Chiroptera	Pteropodidae	Rousettus	aegyptiacus	Frugivore	96	94.5	Ad	Male	Kilifi	Watamu	8	Watamu cave Gede	Kenya	Kilifi	Watamu cave, Gede	S 03.35109 E 040.01544
FMNH233615	PWW.3360.FecalFTA	Gut	PWW.3360	Chiroptera	Pteropodidae	Rousettus	aegyptiacus	Frugivore	96	94.5	Ad	Male	Kilifi	Watamu	8	Watamu cave Gede	Kenya	Kilifi	Watamu cave, Gede	S 03.35109 E 040.01544
FMNH233613	PWW.3358.TongueEtOH	Tongue	PWW.3358	Chiroptera	Pteropodidae	Rousettus	aegyptiacus	Frugivore	85	94.5	Ad	Male	Kilifi	Watamu	8	Watamu cave Gede	Kenya	Kilifi	Watamu cave, Gede	S 03.35109 E 040.01544
FMNH233613	PWW.3358.SkinEtOH	Skin	PWW.3358	Chiroptera	Pteropodidae	Rousettus	aegyptiacus	Frugivore	85	94.5	Ad	Male	Kilifi	Watamu	8	Watamu cave Gede	Kenya	Kilifi	Watamu cave, Gede	S 03.35109 E 040.01544
FMNH233613	PWW.3358.FecalFTA	Gut	PWW.3358	Chiroptera	Pteropodidae	Rousettus	aegyptiacus	Frugivore	85	94.5	Ad	Male	Kilifi	Watamu	8	Watamu cave Gede	Kenya	Kilifi	Watamu cave, Gede	S 03.35109 E 040.01544
FMNH233623	PWW.3368.TongueEtOH	Tongue	PWW.3368	Chiroptera	Pteropodidae	Rousettus	aegyptiacus	Frugivore	107	100	Ad	Female	Kilifi	Watamu	8	Watamu cave Gede	Kenya	Kilifi	Watamu cave, Gede	S 03.35109 E 040.01544
FMNH233623	PWW.3368.SkinEtOH	Skin	PWW.3368	Chiroptera	Pteropodidae	Rousettus	aegyptiacus	Frugivore	107	100	Ad	Female	Kilifi	Watamu	8	Watamu cave Gede	Kenya	Kilifi	Watamu cave, Gede	S 03.35109 E 040.01544
FMNH233623	PWW.3368.FecalFTA	Gut	PWW.3368	Chiroptera	Pteropodidae	Rousettus	aegyptiacus	Frugivore	107	100	Ad	Female	Kilifi	Watamu	8	Watamu cave Gede	Kenya	Kilifi	Watamu cave, Gede	S 03.35109 E 040.01544
FMNH233622	PWW.3367.TongueEtOH	Tongue	PWW.3367	Chiroptera	Pteropodidae	Rousettus	aegyptiacus	Frugivore	90	91	Ad	Female	Kilifi	Watamu	8	Watamu cave Gede	Kenya	Kilifi	Watamu cave, Gede	S 03.35109 E 040.01544
FMNH233622	PWW.3367.SkinEtOH	Skin	PWW.3367	Chiroptera	Pteropodidae	Rousettus	aegyptiacus	Frugivore	90	91	Ad	Female	Kilifi	Watamu	8	Watamu cave Gede	Kenya	Kilifi	Watamu cave, Gede	S 03.35109 E 040.01544
FMNH233622	PWW.3367.FecalFTA	Gut	PWW.3367	Chiroptera	Pteropodidae	Rousettus	aegyptiacus	Frugivore	90	91	Ad	Female	Kilifi	Watamu	8	Watamu cave Gede	Kenya	Kilifi	Watamu cave, Gede	S 03.35109 E 040.01544
FMNH233618	PWW.3363.TongueEtOH	Tongue	PWW.3363	Chiroptera	Pteropodidae	Rousettus	aegyptiacus	Frugivore	109	98.4	Ad	Male	Kilifi	Watamu	8	Watamu cave Gede	Kenya	Kilifi	Watamu cave, Gede	S 03.35109 E 040.01544
FMNH233618	PWW.3363.SkinEtOH	Skin	PWW.3363	Chiroptera	Pteropodidae	Rousettus	aegyptiacus	Frugivore	109	98.4	Ad	Male	Kilifi	Watamu	8	Watamu cave Gede	Kenya	Kilifi	Watamu cave, Gede	S 03.35109 E 040.01544
FMNH233618	PWW.3363.FecalFTA	Gut	PWW.3363	Chiroptera	Pteropodidae	Rousettus	aegyptiacus	Frugivore	109	98.4	Ad	Male	Kilifi	Watamu	8	Watamu cave Gede	Kenya	Kilifi	Watamu cave, Gede	S 03.35109 E 040.01544
FMNH233614	PWW.3359.TongueEtOH	Tongue	PWW.3359	Chiroptera	Pteropodidae	Rousettus	aegyptiacus	Frugivore	68	87.3	Ad	Female	Kilifi	Watamu	8	Watamu cave Gede	Kenya	Kilifi	Watamu cave, Gede	S 03.35109 E 040.01544
FMNH233614	PWW.3359.SkinEtOH	Skin	PWW.3359	Chiroptera	Pteropodidae	Rousettus	aegyptiacus	Frugivore	68	87.3	Ad	Female	Kilifi	Watamu	8	Watamu cave Gede	Kenya	Kilifi	Watamu cave, Gede	S 03.35109 E 040.01544
FMNH233614	PWW.3359.FecalFTA	Gut	PWW.3359	Chiroptera	Pteropodidae	Rousettus	aegyptiacus	Frugivore	68	87.3	Ad	Female	Kilifi	Watamu	8	Watamu cave Gede	Kenya	Kilifi	Watamu cave, Gede	S 03.35109 E 040.01544
FMNH234186	PWW.3427.TongueEtOH	Tongue	PWW.3427	Chiroptera	Emballonuridae	Coleura	afra	Insectivore	6.5	48.6	Ad	Female	Kilifi	Kaboga	19	Kaboga cave Gede	Kenya	Kilifi	Kaboga cave, Gede	S 03.33452 E 040.03074
FMNH234186	PWW.3427.SkinEtOH	Skin	PWW.3427	Chiroptera	Emballonuridae	Coleura	afra	Insectivore	6.5	48.6	Ad	Female	Kilifi	Kaboga	19	Kaboga cave Gede	Kenya	Kilifi	Kaboga cave, Gede	S 03.33452 E 040.03074
FMNH234186	PWW.3427.FecalFTA	Gut	PWW.3427	Chiroptera	Emballonuridae	Coleura	afra	Insectivore	6.5	48.6	Ad	Female	Kilifi	Kaboga	19	Kaboga cave Gede	Kenya	Kilifi	Kaboga cave, Gede	S 03.33452 E 040.03074
FMNH234777	PWW.3426.TongueEtOH	Tongue	PWW.3426	Chiroptera	Miniopteridae	Miniopterus	africanus	Insectivore	11.5	46.2	Ad	Male	Kilifi	Kaboga	19	Kaboga cave Gede	Kenya	Kilifi	Kaboga cave, Gede	S 03.33452 E 040.03074
FMNH234777	PWW.3426.SkinEtOH	Skin	PWW.3426	Chiroptera	Miniopteridae	Miniopterus	africanus	Insectivore	11.5	46.2	Ad	Male	Kilifi	Kaboga	19	Kaboga cave Gede	Kenya	Kilifi	Kaboga cave, Gede	S 03.33452 E 040.03074
FMNH234777	PWW.3426.FecalFTA	Gut	PWW.3426	Chiroptera	Miniopteridae	Miniopterus	africanus	Insectivore	11.5	46.2	Ad	Male	Kilifi	Kaboga	19	Kaboga cave Gede	Kenya	Kilifi	Kaboga cave, Gede	S 03.33452 E 040.03074
FMNH234780	PWW.3431.TongueEtOH	Tongue	PWW.3431	Chiroptera	Miniopteridae	Miniopterus	africanus	Insectivore	12	52	Ad	Female	Kilifi	Kaboga	19	Kaboga cave Gede	Kenya	Kilifi	Kaboga cave, Gede	S 03.33452 E 040.03074
FMNH234780	PWW.3431.SkinEtOH	Skin	PWW.3431	Chiroptera	Miniopteridae	Miniopterus	africanus	Insectivore	12	52	Ad	Female	Kilifi	Kaboga	19	Kaboga cave Gede	Kenya	Kilifi	Kaboga cave, Gede	S 03.33452 E 040.03074
FMNH234780	PWW.3431.FecalFTA	Gut	PWW.3431	Chiroptera	Miniopteridae	Miniopterus	africanus	Insectivore	12	52	Ad	Female	Kilifi	Kaboga	19	Kaboga cave Gede	Kenya	Kilifi	Kaboga cave, Gede	S 03.33452 E 040.03074
FMNH234779	PWW.3429.TongueEtOH	Tongue	PWW.3429	Chiroptera	Miniopteridae	Miniopterus	africanus	Insectivore	12	48.1	Ad	Male	Kilifi	Kaboga	19	Kaboga cave Gede	Kenya	Kilifi	Kaboga cave, Gede	S 03.33452 E 040.03074
FMNH234779	PWW.3429.SkinEtOH	Skin	PWW.3429	Chiroptera	Miniopteridae	Miniopterus	africanus	Insectivore	12	48.1	Ad	Male	Kilifi	Kaboga	19	Kaboga cave Gede	Kenya	Kilifi	Kaboga cave, Gede	S 03.33452 E 040.03074
FMNH234779	PWW.3429.FecalFTA	Gut	PWW.3429	Chiroptera	Miniopteridae	Miniopterus	africanus	Insectivore	12	48.1	Ad	Male	Kilifi	Kaboga	19	Kaboga cave Gede	Kenya	Kilifi	Kaboga cave, Gede	S 03.33452 E 040.03074
FMNH234783	PWW.3444.TongueEtOH	Tongue	PWW.3444	Chiroptera	Miniopteridae	Miniopterus	africanus	Insectivore	10	48	Ad	Male	Kilifi	Kaboga	19	Kaboga cave Gede	Kenya	Kilifi	Kaboga cave, Gede	S 03.33452 E 040.03074
FMNH234783	PWW.3444.SkinEtOH	Skin	PWW.3444	Chiroptera	Miniopteridae	Miniopterus	africanus	Insectivore	10	48	Ad	Male	Kilifi	Kaboga	19	Kaboga cave Gede	Kenya	Kilifi	Kaboga cave, Gede	S 03.33452 E 040.03074
FMNH234783	PWW.3444.FecalFTA	Gut	PWW.3444	Chiroptera	Miniopteridae	Miniopterus	africanus	Insectivore	10	48	Ad	Male	Kilifi	Kaboga	19	Kaboga cave Gede	Kenya	Kilifi	Kaboga cave, Gede	S 03.33452 E 040.03074
FMNH234782	PWW.3438.TongueEtOH	Tongue	PWW.3438	Chiroptera	Miniopteridae	Miniopterus	africanus	Insectivore	11	47	Ad	Male	Kilifi	Kaboga	19	Kaboga cave Gede	Kenya	Kilifi	Kaboga cave, Gede	S 03.33452 E 040.03074
FMNH234782	PWW.3438.SkinEtOH	Skin	PWW.3438	Chiroptera	Miniopteridae	Miniopterus	africanus	Insectivore	11	47	Ad	Male	Kilifi	Kaboga	19	Kaboga cave Gede	Kenya	Kilifi	Kaboga cave, Gede	S 03.33452 E 040.03074
FMNH234782	PWW.3438.FecalFTA	Gut	PWW.3438	Chiroptera	Miniopteridae	Miniopterus	africanus	Insectivore	11	47	Ad	Male	Kilifi	Kaboga	19	Kaboga cave Gede	Kenya	Kilifi	Kaboga cave, Gede	S 03.33452 E 040.03074
FMNH234781	PWW.3437.TongueEtOH	Tongue	PWW.3437	Chiroptera	Miniopteridae	Miniopterus	africanus	Insectivore	10	47	Ad	Male	Kilifi	Kaboga	19	Kaboga cave Gede	Kenya	Kilifi	Kaboga cave, Gede	S 03.33452 E 040.03074
FMNH234781	PWW.3437.SkinEtOH	Skin	PWW.3437	Chiroptera	Miniopteridae	Miniopterus	africanus	Insectivore	10	47	Ad	Male	Kilifi	Kaboga	19	Kaboga cave Gede	Kenya	Kilifi	Kaboga cave, Gede	S 03.33452 E 040.03074
FMNH234781	PWW.3437.FecalFTA	Gut	PWW.3437	Chiroptera	Miniopteridae	Miniopterus	africanus	Insectivore	10	47	Ad	Male	Kilifi	Kaboga	19	Kaboga cave Gede	Kenya	Kilifi	Kaboga cave, Gede	S 03.33452 E 040.03074
FMNH234778	PWW.3428.TongueEtOH	Tongue	PWW.3428	Chiroptera	Miniopteridae	Miniopterus	africanus	Insectivore	12.5	47	Ad	Female	Kilifi	Kaboga	19	Kaboga cave Gede	Kenya	Kilifi	Kaboga cave, Gede	S 03.33452 E 040.03074
FMNH234778	PWW.3428.SkinEtOH	Skin	PWW.3428	Chiroptera	Miniopteridae	Miniopterus	africanus	Insectivore	12.5	47	Ad	Female	Kilifi	Kaboga	19	Kaboga cave Gede	Kenya	Kilifi	Kaboga cave, Gede	S 03.33452 E 040.03074
FMNH234778	PWW.3428.FecalFTA	Gut	PWW.3428	Chiroptera	Miniopteridae	Miniopterus	africanus	Insectivore	12.5	47	Ad	Female	Kilifi	Kaboga	19	Kaboga cave Gede	Kenya	Kilifi	Kaboga cave, Gede	S 03.33452 E 040.03074
FMNH234474	PWW.3441.TongueEtOH	Tongue	PWW.3441	Chiroptera	Vespertilionidae	Scotophilus	dinganii	Insectivore	17	52	Ad	Female	Kilifi	Kaboga	19	Kaboga cave Gede	Kenya	Kilifi	Kaboga cave, Gede	S 03.33452 E 040.03074
FMNH234474	PWW.3441.SkinEtOH	Skin	PWW.3441	Chiroptera	Vespertilionidae	Scotophilus	dinganii	Insectivore	17	52	Ad	Female	Kilifi	Kaboga	19	Kaboga cave Gede	Kenya	Kilifi	Kaboga cave, Gede	S 03.33452 E 040.03074
FMNH234474	PWW.3441.FecalFTA	Gut	PWW.3441	Chiroptera	Vespertilionidae	Scotophilus	dinganii	Insectivore	17	52	Ad	Female	Kilifi	Kaboga	19	Kaboga cave Gede	Kenya	Kilifi	Kaboga cave, Gede	S 03.33452 E 040.03074
FMNH234837	PWW.3425.TongueEtOH	Tongue	PWW.3425	Chiroptera	Miniopteridae	Miniopterus	minor	Insectivore	6	40.2	Ad	Female	Kilifi	Kaboga	19	Kaboga cave Gede	Kenya	Kilifi	Kaboga cave, Gede	S 03.33452 E 040.03074
FMNH234837	PWW.3425.SkinEtOH	Skin	PWW.3425	Chiroptera	Miniopteridae	Miniopterus	minor	Insectivore	6	40.2	Ad	Female	Kilifi	Kaboga	19	Kaboga cave Gede	Kenya	Kilifi	Kaboga cave, Gede	S 03.33452 E 040.03074
FMNH234837	PWW.3425.FecalFTA	Gut	PWW.3425	Chiroptera	Miniopteridae	Miniopterus	minor	Insectivore	6	40.2	Ad	Female	Kilifi	Kaboga	19	Kaboga cave Gede	Kenya	Kilifi	Kaboga cave, Gede	S 03.33452 E 040.03074
FMNH234839	PWW.3433.FecalFTA	Gut	PWW.3433	Chiroptera	Miniopteridae	Miniopterus	minor	Insectivore	10	48	Ad	Female	Kilifi	Kaboga	19	Kaboga cave Gede	Kenya	Kilifi	Kaboga cave, Gede	S 03.33452 E 040.03074
FMNH234838	PWW.3432.TongueEtOH	Tongue	PWW.3432	Chiroptera	Miniopteridae	Miniopterus	minor	Insectivore	11	48	Ad	Male	Kilifi	Kaboga	19	Kaboga cave Gede	Kenya	Kilifi	Kaboga cave, Gede	S 03.33452 E 040.03074
FMNH234838	PWW.3432.SkinEtOH	Skin	PWW.3432	Chiroptera	Miniopteridae	Miniopterus	minor	Insectivore	11	48	Ad	Male	Kilifi	Kaboga	19	Kaboga cave Gede	Kenya	Kilifi	Kaboga cave, Gede	S 03.33452 E 040.03074
FMNH234596	PWW.3439.TongueEtOH	Tongue	PWW.3439	Chiroptera	Vespertilionidae	Neoromicia	sp.	Insectivore	5	30	Ad	Female	Kilifi	Kaboga	19	Kaboga cave Gede	Kenya	Kilifi	Kaboga cave, Gede	S 03.33452 E 040.03074
FMNH234596	PWW.3439.SkinEtOH	Skin	PWW.3439	Chiroptera	Vespertilionidae	Neoromicia	sp.	Insectivore	5	30	Ad	Female	Kilifi	Kaboga	19	Kaboga cave Gede	Kenya	Kilifi	Kaboga cave, Gede	S 03.33452 E 040.03074
FMNH234596	PWW.3439.FecalFTA	Gut	PWW.3439	Chiroptera	Vespertilionidae	Neoromicia	sp.	Insectivore	5	30	Ad	Female	Kilifi	Kaboga	19	Kaboga cave Gede	Kenya	Kilifi	Kaboga cave, Gede	S 03.33452 E 040.03074
FMNH234597	PWW.3440.TongueEtOH	Tongue	PWW.3440	Chiroptera	Vespertilionidae	Neoromicia	sp.	Insectivore	4	29	Ad	Female	Kilifi	Kaboga	19	Kaboga cave Gede	Kenya	Kilifi	Kaboga cave, Gede	S 03.33452 E 040.03074
FMNH234597	PWW.3440.SkinEtOH	Skin	PWW.3440	Chiroptera	Vespertilionidae	Neoromicia	sp.	Insectivore	4	29	Ad	Female	Kilifi	Kaboga	19	Kaboga cave Gede	Kenya	Kilifi	Kaboga cave, Gede	S 03.33452 E 040.03074
FMNH234597	PWW.3440.FecalFTA	Gut	PWW.3440	Chiroptera	Vespertilionidae	Neoromicia	sp.	Insectivore	4	29	Ad	Female	Kilifi	Kaboga	19	Kaboga cave Gede	Kenya	Kilifi	Kaboga cave, Gede	S 03.33452 E 040.03074
FMNH234598	PWW.3443.TongueEtOH	Tongue	PWW.3443	Chiroptera	Vespertilionidae	Neoromicia	sp.	Insectivore	6	34	Ad	Male	Kilifi	Kaboga	19	Kaboga cave Gede	Kenya	Kilifi	Kaboga cave, Gede	S 03.33452 E 040.03074
FMNH234598	PWW.3443.SkinEtOH	Skin	PWW.3443	Chiroptera	Vespertilionidae	Neoromicia	sp.	Insectivore	6	34	Ad	Male	Kilifi	Kaboga	19	Kaboga cave Gede	Kenya	Kilifi	Kaboga cave, Gede	S 03.33452 E 040.03074
FMNH234071	PWW.3424.TongueEtOH	Tongue	PWW.3424	Chiroptera	Hipposideridae	Macronycteris	vittatus	Insectivore	54	94.2	Ad	Male	Kilifi	Kaboga	19	Kaboga cave Gede	Kenya	Kilifi	Kaboga cave, Gede	S 03.33452 E 040.03074
FMNH234071	PWW.3424.SkinEtOH	Skin	PWW.3424	Chiroptera	Hipposideridae	Macronycteris	vittatus	Insectivore	54	94.2	Ad	Male	Kilifi	Kaboga	19	Kaboga cave Gede	Kenya	Kilifi	Kaboga cave, Gede	S 03.33452 E 040.03074
FMNH234071	PWW.3424.FecalFTA	Gut	PWW.3424	Chiroptera	Hipposideridae	Macronycteris	vittatus	Insectivore	54	94.2	Ad	Male	Kilifi	Kaboga	19	Kaboga cave Gede	Kenya	Kilifi	Kaboga cave, Gede	S 03.33452 E 040.03074
FMNH234070	PWW.3423.TongueEtOH	Tongue	PWW.3423	Chiroptera	Hipposideridae	Macronycteris	vittatus	Insectivore	64	96.2	Ad	Male	Kilifi	Kaboga	19	Kaboga cave Gede	Kenya	Kilifi	Kaboga cave, Gede	S 03.33452 E 040.03074
FMNH234070	PWW.3423.SkinEtOH	Skin	PWW.3423	Chiroptera	Hipposideridae	Macronycteris	vittatus	Insectivore	64	96.2	Ad	Male	Kilifi	Kaboga	19	Kaboga cave Gede	Kenya	Kilifi	Kaboga cave, Gede	S 03.33452 E 040.03074
FMNH234070	PWW.3423.FecalFTA	Gut	PWW.3423	Chiroptera	Hipposideridae	Macronycteris	vittatus	Insectivore	64	96.2	Ad	Male	Kilifi	Kaboga	19	Kaboga cave Gede	Kenya	Kilifi	Kaboga cave, Gede	S 03.33452 E 040.03074
FMNH234069	PWW.3422.FecalFTA	Gut	PWW.3422	Chiroptera	Hipposideridae	Macronycteris	vittatus	Insectivore	44	101.3	Ad	Male	Kilifi	Kaboga	19	Kaboga cave Gede	Kenya	Kilifi	Kaboga cave, Gede	S 03.33452 E 040.03074
FMNH234068	PWW.3421.FecalFTA	Gut	PWW.3421	Chiroptera	Hipposideridae	Macronycteris	vittatus	Insectivore	60	97.6	Ad	Male	Kilifi	Kaboga	19	Kaboga cave Gede	Kenya	Kilifi	Kaboga cave, Gede	S 03.33452 E 040.03074
FMNH234067	PWW.3420.TongueEtOH	Tongue	PWW.3420	Chiroptera	Hipposideridae	Macronycteris	vittatus	Insectivore	82	94	Ad	Male	Kilifi	Kaboga	19	Kaboga cave Gede	Kenya	Kilifi	Kaboga cave, Gede	S 03.33452 E 040.03074
FMNH234067	PWW.3420.SkinEtOH	Skin	PWW.3420	Chiroptera	Hipposideridae	Macronycteris	vittatus	Insectivore	82	94	Ad	Male	Kilifi	Kaboga	19	Kaboga cave Gede	Kenya	Kilifi	Kaboga cave, Gede	S 03.33452 E 040.03074
FMNH234067	PWW.3420.FecalFTA	Gut	PWW.3420	Chiroptera	Hipposideridae	Macronycteris	vittatus	Insectivore	82	94	Ad	Male	Kilifi	Kaboga	19	Kaboga cave Gede	Kenya	Kilifi	Kaboga cave, Gede	S 03.33452 E 040.03074
FMNH234066	PWW.3419.TongueEtOH	Tongue	PWW.3419	Chiroptera	Hipposideridae	Macronycteris	vittatus	Insectivore	60	98	Ad	Male	Kilifi	Kaboga	19	Kaboga cave Gede	Kenya	Kilifi	Kaboga cave, Gede	S 03.33452 E 040.03074
FMNH234066	PWW.3419.SkinEtOH	Skin	PWW.3419	Chiroptera	Hipposideridae	Macronycteris	vittatus	Insectivore	60	98	Ad	Male	Kilifi	Kaboga	19	Kaboga cave Gede	Kenya	Kilifi	Kaboga cave, Gede	S 03.33452 E 040.03074
FMNH234066	PWW.3419.FecalFTA	Gut	PWW.3419	Chiroptera	Hipposideridae	Macronycteris	vittatus	Insectivore	60	98	Ad	Male	Kilifi	Kaboga	19	Kaboga cave Gede	Kenya	Kilifi	Kaboga cave, Gede	S 03.33452 E 040.03074
FMNH234065	PWW.3418.TongueEtOH	Tongue	PWW.3418	Chiroptera	Hipposideridae	Macronycteris	vittatus	Insectivore	55	101	Ad	Male	Kilifi	Kaboga	19	Kaboga cave Gede	Kenya	Kilifi	Kaboga cave, Gede	S 03.33452 E 040.03074
FMNH234065	PWW.3418.SkinEtOH	Skin	PWW.3418	Chiroptera	Hipposideridae	Macronycteris	vittatus	Insectivore	55	101	Ad	Male	Kilifi	Kaboga	19	Kaboga cave Gede	Kenya	Kilifi	Kaboga cave, Gede	S 03.33452 E 040.03074
FMNH234065	PWW.3418.FecalFTA	Gut	PWW.3418	Chiroptera	Hipposideridae	Macronycteris	vittatus	Insectivore	55	101	Ad	Male	Kilifi	Kaboga	19	Kaboga cave Gede	Kenya	Kilifi	Kaboga cave, Gede	S 03.33452 E 040.03074
FMNH234064	PWW.3417.TongueEtOH	Tongue	PWW.3417	Chiroptera	Hipposideridae	Macronycteris	vittatus	Insectivore	46	98	Ad	Female	Kilifi	Kaboga	19	Kaboga cave Gede	Kenya	Kilifi	Kaboga cave, Gede	S 03.33452 E 040.03074
FMNH234064	PWW.3417.SkinEtOH	Skin	PWW.3417	Chiroptera	Hipposideridae	Macronycteris	vittatus	Insectivore	46	98	Ad	Female	Kilifi	Kaboga	19	Kaboga cave Gede	Kenya	Kilifi	Kaboga cave, Gede	S 03.33452 E 040.03074
FMNH234064	PWW.3417.FecalFTA	Gut	PWW.3417	Chiroptera	Hipposideridae	Macronycteris	vittatus	Insectivore	46	98	Ad	Female	Kilifi	Kaboga	19	Kaboga cave Gede	Kenya	Kilifi	Kaboga cave, Gede	S 03.33452 E 040.03074
FMNH234063	PWW.3416.TongueEtOH	Tongue	PWW.3416	Chiroptera	Hipposideridae	Macronycteris	vittatus	Insectivore	43	97	Ad	Male	Kilifi	Kaboga	19	Kaboga cave Gede	Kenya	Kilifi	Kaboga cave, Gede	S 03.33452 E 040.03074
FMNH234063	PWW.3416.SkinEtOH	Skin	PWW.3416	Chiroptera	Hipposideridae	Macronycteris	vittatus	Insectivore	43	97	Ad	Male	Kilifi	Kaboga	19	Kaboga cave Gede	Kenya	Kilifi	Kaboga cave, Gede	S 03.33452 E 040.03074
FMNH234063	PWW.3416.FecalFTA	Gut	PWW.3416	Chiroptera	Hipposideridae	Macronycteris	vittatus	Insectivore	43	97	Ad	Male	Kilifi	Kaboga	19	Kaboga cave Gede	Kenya	Kilifi	Kaboga cave, Gede	S 03.33452 E 040.03074
FMNH234062	PWW.3415.TongueEtOH	Tongue	PWW.3415	Chiroptera	Hipposideridae	Macronycteris	vittatus	Insectivore	15	101	Ad	Male	Kilifi	Kaboga	19	Kaboga cave Gede	Kenya	Kilifi	Kaboga cave, Gede	S 03.33452 E 040.03074
FMNH234062	PWW.3415.SkinEtOH	Skin	PWW.3415	Chiroptera	Hipposideridae	Macronycteris	vittatus	Insectivore	15	101	Ad	Male	Kilifi	Kaboga	19	Kaboga cave Gede	Kenya	Kilifi	Kaboga cave, Gede	S 03.33452 E 040.03074
FMNH234062	PWW.3415.FecalFTA	Gut	PWW.3415	Chiroptera	Hipposideridae	Macronycteris	vittatus	Insectivore	15	101	Ad	Male	Kilifi	Kaboga	19	Kaboga cave Gede	Kenya	Kilifi	Kaboga cave, Gede	S 03.33452 E 040.03074
FMNH234089	PWW.3376.TongueEtOH	Tongue	PWW.3376	Chiroptera	Rhinonycteridae	Triaenops	afer	Insectivore	12	57	Ad	Male	Kilifi	Makuruhu	17	Makuruhu cave Gede	Kenya	Kilifi	Makuruhu cave, Gede	S 03.32319 E 040.04153
FMNH234089	PWW.3376.SkinEtOH	Skin	PWW.3376	Chiroptera	Rhinonycteridae	Triaenops	afer	Insectivore	12	57	Ad	Male	Kilifi	Makuruhu	17	Makuruhu cave Gede	Kenya	Kilifi	Makuruhu cave, Gede	S 03.32319 E 040.04153
FMNH234089	PWW.3376.FecalFTA	Gut	PWW.3376	Chiroptera	Rhinonycteridae	Triaenops	afer	Insectivore	12	57	Ad	Male	Kilifi	Makuruhu	17	Makuruhu cave Gede	Kenya	Kilifi	Makuruhu cave, Gede	S 03.32319 E 040.04153
FMNH234085	PWW.3372.TongueEtOH	Tongue	PWW.3372	Chiroptera	Rhinonycteridae	Triaenops	afer	Insectivore	11	50	Ad	Male	Kilifi	Makuruhu	17	Makuruhu cave Gede	Kenya	Kilifi	Makuruhu cave, Gede	S 03.32319 E 040.04153
FMNH234085	PWW.3372.SkinEtOH	Skin	PWW.3372	Chiroptera	Rhinonycteridae	Triaenops	afer	Insectivore	11	50	Ad	Male	Kilifi	Makuruhu	17	Makuruhu cave Gede	Kenya	Kilifi	Makuruhu cave, Gede	S 03.32319 E 040.04153
FMNH234085	PWW.3372.FecalFTA	Gut	PWW.3372	Chiroptera	Rhinonycteridae	Triaenops	afer	Insectivore	11	50	Ad	Male	Kilifi	Makuruhu	17	Makuruhu cave Gede	Kenya	Kilifi	Makuruhu cave, Gede	S 03.32319 E 040.04153
FMNH234083	PWW.3370.TongueEtOH	Tongue	PWW.3370	Chiroptera	Rhinonycteridae	Triaenops	afer	Insectivore	13.5	55	Ad	Male	Kilifi	Makuruhu	17	Makuruhu cave Gede	Kenya	Kilifi	Makuruhu cave, Gede	S 03.32319 E 040.04153
FMNH234083	PWW.3370.SkinEtOH	Skin	PWW.3370	Chiroptera	Rhinonycteridae	Triaenops	afer	Insectivore	13.5	55	Ad	Male	Kilifi	Makuruhu	17	Makuruhu cave Gede	Kenya	Kilifi	Makuruhu cave, Gede	S 03.32319 E 040.04153
FMNH234083	PWW.3370.FecalFTA	Gut	PWW.3370	Chiroptera	Rhinonycteridae	Triaenops	afer	Insectivore	13.5	55	Ad	Male	Kilifi	Makuruhu	17	Makuruhu cave Gede	Kenya	Kilifi	Makuruhu cave, Gede	S 03.32319 E 040.04153
FMNH234082	PWW.3369.TongueEtOH	Tongue	PWW.3369	Chiroptera	Rhinonycteridae	Triaenops	afer	Insectivore	13	56	Ad	Female	Kilifi	Makuruhu	17	Makuruhu cave Gede	Kenya	Kilifi	Makuruhu cave, Gede	S 03.32319 E 040.04153
FMNH234082	PWW.3369.SkinEtOH	Skin	PWW.3369	Chiroptera	Rhinonycteridae	Triaenops	afer	Insectivore	13	56	Ad	Female	Kilifi	Makuruhu	17	Makuruhu cave Gede	Kenya	Kilifi	Makuruhu cave, Gede	S 03.32319 E 040.04153
FMNH234082	PWW.3369.FecalFTA	Gut	PWW.3369	Chiroptera	Rhinonycteridae	Triaenops	afer	Insectivore	13	56	Ad	Female	Kilifi	Makuruhu	17	Makuruhu cave Gede	Kenya	Kilifi	Makuruhu cave, Gede	S 03.32319 E 040.04153
FMNH234091	PWW.3378.TongueEtOH	Tongue	PWW.3378	Chiroptera	Rhinonycteridae	Triaenops	afer	Insectivore	12	56	Ad	Female	Kilifi	Makuruhu	17	Makuruhu cave Gede	Kenya	Kilifi	Makuruhu cave, Gede	S 03.32319 E 040.04153
FMNH234091	PWW.3378.SkinEtOH	Skin	PWW.3378	Chiroptera	Rhinonycteridae	Triaenops	afer	Insectivore	12	56	Ad	Female	Kilifi	Makuruhu	17	Makuruhu cave Gede	Kenya	Kilifi	Makuruhu cave, Gede	S 03.32319 E 040.04153
FMNH234091	PWW.3378.FecalFTA	Gut	PWW.3378	Chiroptera	Rhinonycteridae	Triaenops	afer	Insectivore	12	56	Ad	Female	Kilifi	Makuruhu	17	Makuruhu cave Gede	Kenya	Kilifi	Makuruhu cave, Gede	S 03.32319 E 040.04153
FMNH234090	PWW.3377.TongueEtOH	Tongue	PWW.3377	Chiroptera	Rhinonycteridae	Triaenops	afer	Insectivore	13	56	Ad	Female	Kilifi	Makuruhu	17	Makuruhu cave Gede	Kenya	Kilifi	Makuruhu cave, Gede	S 03.32319 E 040.04153
FMNH234090	PWW.3377.SkinEtOH	Skin	PWW.3377	Chiroptera	Rhinonycteridae	Triaenops	afer	Insectivore	13	56	Ad	Female	Kilifi	Makuruhu	17	Makuruhu cave Gede	Kenya	Kilifi	Makuruhu cave, Gede	S 03.32319 E 040.04153
FMNH234090	PWW.3377.FecalFTA	Gut	PWW.3377	Chiroptera	Rhinonycteridae	Triaenops	afer	Insectivore	13	56	Ad	Female	Kilifi	Makuruhu	17	Makuruhu cave Gede	Kenya	Kilifi	Makuruhu cave, Gede	S 03.32319 E 040.04153
FMNH234088	PWW.3375.TongueEtOH	Tongue	PWW.3375	Chiroptera	Rhinonycteridae	Triaenops	afer	Insectivore	11.5	52	Ad	Female	Kilifi	Makuruhu	17	Makuruhu cave Gede	Kenya	Kilifi	Makuruhu cave, Gede	S 03.32319 E 040.04153
FMNH234088	PWW.3375.SkinEtOH	Skin	PWW.3375	Chiroptera	Rhinonycteridae	Triaenops	afer	Insectivore	11.5	52	Ad	Female	Kilifi	Makuruhu	17	Makuruhu cave Gede	Kenya	Kilifi	Makuruhu cave, Gede	S 03.32319 E 040.04153
FMNH234088	PWW.3375.FecalFTA	Gut	PWW.3375	Chiroptera	Rhinonycteridae	Triaenops	afer	Insectivore	11.5	52	Ad	Female	Kilifi	Makuruhu	17	Makuruhu cave Gede	Kenya	Kilifi	Makuruhu cave, Gede	S 03.32319 E 040.04153
FMNH234087	PWW.3374.TongueEtOH	Tongue	PWW.3374	Chiroptera	Rhinonycteridae	Triaenops	afer	Insectivore	11	56	Ad	Male	Kilifi	Makuruhu	17	Makuruhu cave Gede	Kenya	Kilifi	Makuruhu cave, Gede	S 03.32319 E 040.04153
FMNH234087	PWW.3374.SkinEtOH	Skin	PWW.3374	Chiroptera	Rhinonycteridae	Triaenops	afer	Insectivore	11	56	Ad	Male	Kilifi	Makuruhu	17	Makuruhu cave Gede	Kenya	Kilifi	Makuruhu cave, Gede	S 03.32319 E 040.04153
FMNH234087	PWW.3374.FecalFTA	Gut	PWW.3374	Chiroptera	Rhinonycteridae	Triaenops	afer	Insectivore	11	56	Ad	Male	Kilifi	Makuruhu	17	Makuruhu cave Gede	Kenya	Kilifi	Makuruhu cave, Gede	S 03.32319 E 040.04153
FMNH234086	PWW.3373.TongueEtOH	Tongue	PWW.3373	Chiroptera	Rhinonycteridae	Triaenops	afer	Insectivore	11	54	Ad	Female	Kilifi	Makuruhu	17	Makuruhu cave Gede	Kenya	Kilifi	Makuruhu cave, Gede	S 03.32319 E 040.04153
FMNH234086	PWW.3373.SkinEtOH	Skin	PWW.3373	Chiroptera	Rhinonycteridae	Triaenops	afer	Insectivore	11	54	Ad	Female	Kilifi	Makuruhu	17	Makuruhu cave Gede	Kenya	Kilifi	Makuruhu cave, Gede	S 03.32319 E 040.04153
FMNH234086	PWW.3373.FecalFTA	Gut	PWW.3373	Chiroptera	Rhinonycteridae	Triaenops	afer	Insectivore	11	54	Ad	Female	Kilifi	Makuruhu	17	Makuruhu cave Gede	Kenya	Kilifi	Makuruhu cave, Gede	S 03.32319 E 040.04153
FMNH234084	PWW.3371.TongueEtOH	Tongue	PWW.3371	Chiroptera	Rhinonycteridae	Triaenops	afer	Insectivore	12.5	54	Ad	Male	Kilifi	Makuruhu	17	Makuruhu cave Gede	Kenya	Kilifi	Makuruhu cave, Gede	S 03.32319 E 040.04153
FMNH234084	PWW.3371.SkinEtOH	Skin	PWW.3371	Chiroptera	Rhinonycteridae	Triaenops	afer	Insectivore	12.5	54	Ad	Male	Kilifi	Makuruhu	17	Makuruhu cave Gede	Kenya	Kilifi	Makuruhu cave, Gede	S 03.32319 E 040.04153
FMNH234084	PWW.3371.FecalFTA	Gut	PWW.3371	Chiroptera	Rhinonycteridae	Triaenops	afer	Insectivore	12.5	54	Ad	Male	Kilifi	Makuruhu	17	Makuruhu cave Gede	Kenya	Kilifi	Makuruhu cave, Gede	S 03.32319 E 040.04153
FMNH234183	PWW.3412.TongueEtOH	Tongue	PWW.3412	Chiroptera	Emballonuridae	Coleura	afra	Insectivore	9.5	48	Ad	Female	Kilifi	Makuruhu	17	Makuruhu cave Gede	Kenya	Kilifi	Makuruhu cave, Gede	S 03.32319 E 040.04153
FMNH234183	PWW.3412.SkinEtOH	Skin	PWW.3412	Chiroptera	Emballonuridae	Coleura	afra	Insectivore	9.5	48	Ad	Female	Kilifi	Makuruhu	17	Makuruhu cave Gede	Kenya	Kilifi	Makuruhu cave, Gede	S 03.32319 E 040.04153
FMNH234183	PWW.3412.FecalFTA	Gut	PWW.3412	Chiroptera	Emballonuridae	Coleura	afra	Insectivore	9.5	48	Ad	Female	Kilifi	Makuruhu	17	Makuruhu cave Gede	Kenya	Kilifi	Makuruhu cave, Gede	S 03.32319 E 040.04153
FMNH234179	PWW.3408.TongueEtOH	Tongue	PWW.3408	Chiroptera	Emballonuridae	Coleura	afra	Insectivore	7	48	Ad	Male	Kilifi	Makuruhu	17	Makuruhu cave Gede	Kenya	Kilifi	Makuruhu cave, Gede	S 03.32319 E 040.04153
FMNH234179	PWW.3408.SkinEtOH	Skin	PWW.3408	Chiroptera	Emballonuridae	Coleura	afra	Insectivore	7	48	Ad	Male	Kilifi	Makuruhu	17	Makuruhu cave Gede	Kenya	Kilifi	Makuruhu cave, Gede	S 03.32319 E 040.04153
FMNH234179	PWW.3408.FecalFTA	Gut	PWW.3408	Chiroptera	Emballonuridae	Coleura	afra	Insectivore	7	48	Ad	Male	Kilifi	Makuruhu	17	Makuruhu cave Gede	Kenya	Kilifi	Makuruhu cave, Gede	S 03.32319 E 040.04153
FMNH234187	PWW.3406.TongueEtOH	Tongue	PWW.3406	Chiroptera	Emballonuridae	Coleura	afra	Insectivore	7.5	49	Ad	Male	Kilifi	Makuruhu	17	Makuruhu cave Gede	Kenya	Kilifi	Makuruhu cave, Gede	S 03.32319 E 040.04153
FMNH234187	PWW.3406.SkinEtOH	Skin	PWW.3406	Chiroptera	Emballonuridae	Coleura	afra	Insectivore	7.5	49	Ad	Male	Kilifi	Makuruhu	17	Makuruhu cave Gede	Kenya	Kilifi	Makuruhu cave, Gede	S 03.32319 E 040.04153
FMNH234187	PWW.3406.FecalFTA	Gut	PWW.3406	Chiroptera	Emballonuridae	Coleura	afra	Insectivore	7.5	49	Ad	Male	Kilifi	Makuruhu	17	Makuruhu cave Gede	Kenya	Kilifi	Makuruhu cave, Gede	S 03.32319 E 040.04153
FMNH234177	PWW.3405.TongueEtOH	Tongue	PWW.3405	Chiroptera	Emballonuridae	Coleura	afra	Insectivore	8	50	Ad	Female	Kilifi	Makuruhu	17	Makuruhu cave Gede	Kenya	Kilifi	Makuruhu cave, Gede	S 03.32319 E 040.04153
FMNH234177	PWW.3405.SkinEtOH	Skin	PWW.3405	Chiroptera	Emballonuridae	Coleura	afra	Insectivore	8	50	Ad	Female	Kilifi	Makuruhu	17	Makuruhu cave Gede	Kenya	Kilifi	Makuruhu cave, Gede	S 03.32319 E 040.04153
FMNH234177	PWW.3405.FecalFTA	Gut	PWW.3405	Chiroptera	Emballonuridae	Coleura	afra	Insectivore	8	50	Ad	Female	Kilifi	Makuruhu	17	Makuruhu cave Gede	Kenya	Kilifi	Makuruhu cave, Gede	S 03.32319 E 040.04153
FMNH234185	PWW.3414.TongueEtOH	Tongue	PWW.3414	Chiroptera	Emballonuridae	Coleura	afra	Insectivore	7	59	Ad	Male	Kilifi	Makuruhu	17	Makuruhu cave Gede	Kenya	Kilifi	Makuruhu cave, Gede	S 03.32319 E 040.04153
FMNH234185	PWW.3414.SkinEtOH	Skin	PWW.3414	Chiroptera	Emballonuridae	Coleura	afra	Insectivore	7	59	Ad	Male	Kilifi	Makuruhu	17	Makuruhu cave Gede	Kenya	Kilifi	Makuruhu cave, Gede	S 03.32319 E 040.04153
FMNH234185	PWW.3414.FecalFTA	Gut	PWW.3414	Chiroptera	Emballonuridae	Coleura	afra	Insectivore	7	59	Ad	Male	Kilifi	Makuruhu	17	Makuruhu cave Gede	Kenya	Kilifi	Makuruhu cave, Gede	S 03.32319 E 040.04153
FMNH234184	PWW.3413.TongueEtOH	Tongue	PWW.3413	Chiroptera	Emballonuridae	Coleura	afra	Insectivore	7.5	49	Ad	Male	Kilifi	Makuruhu	17	Makuruhu cave Gede	Kenya	Kilifi	Makuruhu cave, Gede	S 03.32319 E 040.04153
FMNH234184	PWW.3413.SkinEtOH	Skin	PWW.3413	Chiroptera	Emballonuridae	Coleura	afra	Insectivore	7.5	49	Ad	Male	Kilifi	Makuruhu	17	Makuruhu cave Gede	Kenya	Kilifi	Makuruhu cave, Gede	S 03.32319 E 040.04153
FMNH234184	PWW.3413.FecalFTA	Gut	PWW.3413	Chiroptera	Emballonuridae	Coleura	afra	Insectivore	7.5	49	Ad	Male	Kilifi	Makuruhu	17	Makuruhu cave Gede	Kenya	Kilifi	Makuruhu cave, Gede	S 03.32319 E 040.04153
FMNH234182	PWW.3411.TongueEtOH	Tongue	PWW.3411	Chiroptera	Emballonuridae	Coleura	afra	Insectivore	8	50	Ad	Female	Kilifi	Makuruhu	17	Makuruhu cave Gede	Kenya	Kilifi	Makuruhu cave, Gede	S 03.32319 E 040.04153
FMNH234182	PWW.3411.SkinEtOH	Skin	PWW.3411	Chiroptera	Emballonuridae	Coleura	afra	Insectivore	8	50	Ad	Female	Kilifi	Makuruhu	17	Makuruhu cave Gede	Kenya	Kilifi	Makuruhu cave, Gede	S 03.32319 E 040.04153
FMNH234182	PWW.3411.FecalFTA	Gut	PWW.3411	Chiroptera	Emballonuridae	Coleura	afra	Insectivore	8	50	Ad	Female	Kilifi	Makuruhu	17	Makuruhu cave Gede	Kenya	Kilifi	Makuruhu cave, Gede	S 03.32319 E 040.04153
FMNH234181	PWW.3410.TongueEtOH	Tongue	PWW.3410	Chiroptera	Emballonuridae	Coleura	afra	Insectivore	9.5	49	Ad	Female	Kilifi	Makuruhu	17	Makuruhu cave Gede	Kenya	Kilifi	Makuruhu cave, Gede	S 03.32319 E 040.04153
FMNH234181	PWW.3410.SkinEtOH	Skin	PWW.3410	Chiroptera	Emballonuridae	Coleura	afra	Insectivore	9.5	49	Ad	Female	Kilifi	Makuruhu	17	Makuruhu cave Gede	Kenya	Kilifi	Makuruhu cave, Gede	S 03.32319 E 040.04153
FMNH234181	PWW.3410.FecalFTA	Gut	PWW.3410	Chiroptera	Emballonuridae	Coleura	afra	Insectivore	9.5	49	Ad	Female	Kilifi	Makuruhu	17	Makuruhu cave Gede	Kenya	Kilifi	Makuruhu cave, Gede	S 03.32319 E 040.04153
FMNH234180	PWW.3409.TongueEtOH	Tongue	PWW.3409	Chiroptera	Emballonuridae	Coleura	afra	Insectivore	7.5	50	Ad	Male	Kilifi	Makuruhu	17	Makuruhu cave Gede	Kenya	Kilifi	Makuruhu cave, Gede	S 03.32319 E 040.04153
FMNH234180	PWW.3409.SkinEtOH	Skin	PWW.3409	Chiroptera	Emballonuridae	Coleura	afra	Insectivore	7.5	50	Ad	Male	Kilifi	Makuruhu	17	Makuruhu cave Gede	Kenya	Kilifi	Makuruhu cave, Gede	S 03.32319 E 040.04153
FMNH234180	PWW.3409.FecalFTA	Gut	PWW.3409	Chiroptera	Emballonuridae	Coleura	afra	Insectivore	7.5	50	Ad	Male	Kilifi	Makuruhu	17	Makuruhu cave Gede	Kenya	Kilifi	Makuruhu cave, Gede	S 03.32319 E 040.04153
FMNH234178	PWW.3407.TongueEtOH	Tongue	PWW.3407	Chiroptera	Emballonuridae	Coleura	afra	Insectivore	7.5	48	Ad	Male	Kilifi	Makuruhu	17	Makuruhu cave Gede	Kenya	Kilifi	Makuruhu cave, Gede	S 03.32319 E 040.04153
FMNH234178	PWW.3407.SkinEtOH	Skin	PWW.3407	Chiroptera	Emballonuridae	Coleura	afra	Insectivore	7.5	48	Ad	Male	Kilifi	Makuruhu	17	Makuruhu cave Gede	Kenya	Kilifi	Makuruhu cave, Gede	S 03.32319 E 040.04153
FMNH234178	PWW.3407.FecalFTA	Gut	PWW.3407	Chiroptera	Emballonuridae	Coleura	afra	Insectivore	7.5	48	Ad	Male	Kilifi	Makuruhu	17	Makuruhu cave Gede	Kenya	Kilifi	Makuruhu cave, Gede	S 03.32319 E 040.04153
FMNH234776	PWW.3386.TongueEtOH	Tongue	PWW.3386	Chiroptera	Miniopteridae	Miniopterus	africanus	Insectivore	13.5	47.6	Ad	Female	Kilifi	Makuruhu	17	Makuruhu cave Gede	Kenya	Kilifi	Makuruhu cave, Gede	S 03.32319 E 040.04153
FMNH234776	PWW.3386.SkinEtOH	Skin	PWW.3386	Chiroptera	Miniopteridae	Miniopterus	africanus	Insectivore	13.5	47.6	Ad	Female	Kilifi	Makuruhu	17	Makuruhu cave Gede	Kenya	Kilifi	Makuruhu cave, Gede	S 03.32319 E 040.04153
FMNH234776	PWW.3386.FecalFTA	Gut	PWW.3386	Chiroptera	Miniopteridae	Miniopterus	africanus	Insectivore	13.5	47.6	Ad	Female	Kilifi	Makuruhu	17	Makuruhu cave Gede	Kenya	Kilifi	Makuruhu cave, Gede	S 03.32319 E 040.04153
FMNH233975	PWW.3395.TongueEtOH	Tongue	PWW.3395	Chiroptera	Hipposideridae	Hipposideros	caffer	Insectivore	7.5	51	Ad	Male	Kilifi	Makuruhu	17	Makuruhu cave Gede	Kenya	Kilifi	Makuruhu cave, Gede	S 03.32319 E 040.04153
FMNH233975	PWW.3395.SkinEtOH	Skin	PWW.3395	Chiroptera	Hipposideridae	Hipposideros	caffer	Insectivore	7.5	51	Ad	Male	Kilifi	Makuruhu	17	Makuruhu cave Gede	Kenya	Kilifi	Makuruhu cave, Gede	S 03.32319 E 040.04153
FMNH233975	PWW.3395.FecalFTA	Gut	PWW.3395	Chiroptera	Hipposideridae	Hipposideros	caffer	Insectivore	7.5	51	Ad	Male	Kilifi	Makuruhu	17	Makuruhu cave Gede	Kenya	Kilifi	Makuruhu cave, Gede	S 03.32319 E 040.04153
FMNH233984	PWW.3404.TongueEtOH	Tongue	PWW.3404	Chiroptera	Hipposideridae	Hipposideros	caffer	Insectivore	9	51	Ad	Female	Kilifi	Makuruhu	17	Makuruhu cave Gede	Kenya	Kilifi	Makuruhu cave, Gede	S 03.32319 E 040.04153
FMNH233984	PWW.3404.SkinEtOH	Skin	PWW.3404	Chiroptera	Hipposideridae	Hipposideros	caffer	Insectivore	9	51	Ad	Female	Kilifi	Makuruhu	17	Makuruhu cave Gede	Kenya	Kilifi	Makuruhu cave, Gede	S 03.32319 E 040.04153
FMNH233984	PWW.3404.FecalFTA	Gut	PWW.3404	Chiroptera	Hipposideridae	Hipposideros	caffer	Insectivore	9	51	Ad	Female	Kilifi	Makuruhu	17	Makuruhu cave Gede	Kenya	Kilifi	Makuruhu cave, Gede	S 03.32319 E 040.04153
FMNH233983	PWW.3403.TongueEtOH	Tongue	PWW.3403	Chiroptera	Hipposideridae	Hipposideros	caffer	Insectivore	8.5	49	Ad	Female	Kilifi	Makuruhu	17	Makuruhu cave Gede	Kenya	Kilifi	Makuruhu cave, Gede	S 03.32319 E 040.04153
FMNH233983	PWW.3403.SkinEtOH	Skin	PWW.3403	Chiroptera	Hipposideridae	Hipposideros	caffer	Insectivore	8.5	49	Ad	Female	Kilifi	Makuruhu	17	Makuruhu cave Gede	Kenya	Kilifi	Makuruhu cave, Gede	S 03.32319 E 040.04153
FMNH233983	PWW.3403.FecalFTA	Gut	PWW.3403	Chiroptera	Hipposideridae	Hipposideros	caffer	Insectivore	8.5	49	Ad	Female	Kilifi	Makuruhu	17	Makuruhu cave Gede	Kenya	Kilifi	Makuruhu cave, Gede	S 03.32319 E 040.04153
FMNH233982	PWW.3402.TongueEtOH	Tongue	PWW.3402	Chiroptera	Hipposideridae	Hipposideros	caffer	Insectivore	9	49	Ad	Female	Kilifi	Makuruhu	17	Makuruhu cave Gede	Kenya	Kilifi	Makuruhu cave, Gede	S 03.32319 E 040.04153
FMNH233982	PWW.3402.SkinEtOH	Skin	PWW.3402	Chiroptera	Hipposideridae	Hipposideros	caffer	Insectivore	9	49	Ad	Female	Kilifi	Makuruhu	17	Makuruhu cave Gede	Kenya	Kilifi	Makuruhu cave, Gede	S 03.32319 E 040.04153
FMNH233982	PWW.3402.FecalFTA	Gut	PWW.3402	Chiroptera	Hipposideridae	Hipposideros	caffer	Insectivore	9	49	Ad	Female	Kilifi	Makuruhu	17	Makuruhu cave Gede	Kenya	Kilifi	Makuruhu cave, Gede	S 03.32319 E 040.04153
FMNH233981	PWW.3401.TongueEtOH	Tongue	PWW.3401	Chiroptera	Hipposideridae	Hipposideros	caffer	Insectivore	8	52	Ad	Male	Kilifi	Makuruhu	17	Makuruhu cave Gede	Kenya	Kilifi	Makuruhu cave, Gede	S 03.32319 E 040.04153
FMNH233981	PWW.3401.SkinEtOH	Skin	PWW.3401	Chiroptera	Hipposideridae	Hipposideros	caffer	Insectivore	8	52	Ad	Male	Kilifi	Makuruhu	17	Makuruhu cave Gede	Kenya	Kilifi	Makuruhu cave, Gede	S 03.32319 E 040.04153
FMNH233981	PWW.3401.FecalFTA	Gut	PWW.3401	Chiroptera	Hipposideridae	Hipposideros	caffer	Insectivore	8	52	Ad	Male	Kilifi	Makuruhu	17	Makuruhu cave Gede	Kenya	Kilifi	Makuruhu cave, Gede	S 03.32319 E 040.04153
FMNH233980	PWW.3400.TongueEtOH	Tongue	PWW.3400	Chiroptera	Hipposideridae	Hipposideros	caffer	Insectivore	8	51	Ad	Male	Kilifi	Makuruhu	17	Makuruhu cave Gede	Kenya	Kilifi	Makuruhu cave, Gede	S 03.32319 E 040.04153
FMNH233980	PWW.3400.SkinEtOH	Skin	PWW.3400	Chiroptera	Hipposideridae	Hipposideros	caffer	Insectivore	8	51	Ad	Male	Kilifi	Makuruhu	17	Makuruhu cave Gede	Kenya	Kilifi	Makuruhu cave, Gede	S 03.32319 E 040.04153
FMNH233980	PWW.3400.FecalFTA	Gut	PWW.3400	Chiroptera	Hipposideridae	Hipposideros	caffer	Insectivore	8	51	Ad	Male	Kilifi	Makuruhu	17	Makuruhu cave Gede	Kenya	Kilifi	Makuruhu cave, Gede	S 03.32319 E 040.04153
FMNH233979	PWW.3399.TongueEtOH	Tongue	PWW.3399	Chiroptera	Hipposideridae	Hipposideros	caffer	Insectivore	9.5	51	Ad	Female	Kilifi	Makuruhu	17	Makuruhu cave Gede	Kenya	Kilifi	Makuruhu cave, Gede	S 03.32319 E 040.04153
FMNH233979	PWW.3399.SkinEtOH	Skin	PWW.3399	Chiroptera	Hipposideridae	Hipposideros	caffer	Insectivore	9.5	51	Ad	Female	Kilifi	Makuruhu	17	Makuruhu cave Gede	Kenya	Kilifi	Makuruhu cave, Gede	S 03.32319 E 040.04153
FMNH233979	PWW.3399.FecalFTA	Gut	PWW.3399	Chiroptera	Hipposideridae	Hipposideros	caffer	Insectivore	9.5	51	Ad	Female	Kilifi	Makuruhu	17	Makuruhu cave Gede	Kenya	Kilifi	Makuruhu cave, Gede	S 03.32319 E 040.04153
FMNH233978	PWW.3398.TongueEtOH	Tongue	PWW.3398	Chiroptera	Hipposideridae	Hipposideros	caffer	Insectivore	9.5	51	Ad	Female	Kilifi	Makuruhu	17	Makuruhu cave Gede	Kenya	Kilifi	Makuruhu cave, Gede	S 03.32319 E 040.04153
FMNH233978	PWW.3398.SkinEtOH	Skin	PWW.3398	Chiroptera	Hipposideridae	Hipposideros	caffer	Insectivore	9.5	51	Ad	Female	Kilifi	Makuruhu	17	Makuruhu cave Gede	Kenya	Kilifi	Makuruhu cave, Gede	S 03.32319 E 040.04153
FMNH233978	PWW.3398.FecalFTA	Gut	PWW.3398	Chiroptera	Hipposideridae	Hipposideros	caffer	Insectivore	9.5	51	Ad	Female	Kilifi	Makuruhu	17	Makuruhu cave Gede	Kenya	Kilifi	Makuruhu cave, Gede	S 03.32319 E 040.04153
FMNH233977	PWW.3397.TongueEtOH	Tongue	PWW.3397	Chiroptera	Hipposideridae	Hipposideros	caffer	Insectivore	8	52	Ad	Female	Kilifi	Makuruhu	17	Makuruhu cave Gede	Kenya	Kilifi	Makuruhu cave, Gede	S 03.32319 E 040.04153
FMNH233977	PWW.3397.SkinEtOH	Skin	PWW.3397	Chiroptera	Hipposideridae	Hipposideros	caffer	Insectivore	8	52	Ad	Female	Kilifi	Makuruhu	17	Makuruhu cave Gede	Kenya	Kilifi	Makuruhu cave, Gede	S 03.32319 E 040.04153
FMNH233977	PWW.3397.FecalFTA	Gut	PWW.3397	Chiroptera	Hipposideridae	Hipposideros	caffer	Insectivore	8	52	Ad	Female	Kilifi	Makuruhu	17	Makuruhu cave Gede	Kenya	Kilifi	Makuruhu cave, Gede	S 03.32319 E 040.04153
FMNH233976	PWW.3396.TongueEtOH	Tongue	PWW.3396	Chiroptera	Hipposideridae	Hipposideros	caffer	Insectivore	9	50	Ad	Female	Kilifi	Makuruhu	17	Makuruhu cave Gede	Kenya	Kilifi	Makuruhu cave, Gede	S 03.32319 E 040.04153
FMNH233976	PWW.3396.SkinEtOH	Skin	PWW.3396	Chiroptera	Hipposideridae	Hipposideros	caffer	Insectivore	9	50	Ad	Female	Kilifi	Makuruhu	17	Makuruhu cave Gede	Kenya	Kilifi	Makuruhu cave, Gede	S 03.32319 E 040.04153
FMNH233976	PWW.3396.FecalFTA	Gut	PWW.3396	Chiroptera	Hipposideridae	Hipposideros	caffer	Insectivore	9	50	Ad	Female	Kilifi	Makuruhu	17	Makuruhu cave Gede	Kenya	Kilifi	Makuruhu cave, Gede	S 03.32319 E 040.04153
FMNH234826	PWW.3383.TongueEtOH	Tongue	PWW.3383	Chiroptera	Miniopteridae	Miniopterus	minor	Insectivore	5	40	Ad	Male	Kilifi	Makuruhu	17	Makuruhu cave Gede	Kenya	Kilifi	Makuruhu cave, Gede	S 03.32319 E 040.04153
FMNH234826	PWW.3383.SkinEtOH	Skin	PWW.3383	Chiroptera	Miniopteridae	Miniopterus	minor	Insectivore	5	40	Ad	Male	Kilifi	Makuruhu	17	Makuruhu cave Gede	Kenya	Kilifi	Makuruhu cave, Gede	S 03.32319 E 040.04153
FMNH234826	PWW.3383.FecalFTA	Gut	PWW.3383	Chiroptera	Miniopteridae	Miniopterus	minor	Insectivore	5	40	Ad	Male	Kilifi	Makuruhu	17	Makuruhu cave Gede	Kenya	Kilifi	Makuruhu cave, Gede	S 03.32319 E 040.04153
FMNH234825	PWW.3382.TongueEtOH	Tongue	PWW.3382	Chiroptera	Miniopteridae	Miniopterus	minor	Insectivore	6	39	Ad	Female	Kilifi	Makuruhu	17	Makuruhu cave Gede	Kenya	Kilifi	Makuruhu cave, Gede	S 03.32319 E 040.04153
FMNH234825	PWW.3382.SkinEtOH	Skin	PWW.3382	Chiroptera	Miniopteridae	Miniopterus	minor	Insectivore	6	39	Ad	Female	Kilifi	Makuruhu	17	Makuruhu cave Gede	Kenya	Kilifi	Makuruhu cave, Gede	S 03.32319 E 040.04153
FMNH234825	PWW.3382.FecalFTA	Gut	PWW.3382	Chiroptera	Miniopteridae	Miniopterus	minor	Insectivore	6	39	Ad	Female	Kilifi	Makuruhu	17	Makuruhu cave Gede	Kenya	Kilifi	Makuruhu cave, Gede	S 03.32319 E 040.04153
FMNH234824	PWW.3381.TongueEtOH	Tongue	PWW.3381	Chiroptera	Miniopteridae	Miniopterus	minor	Insectivore	6	41	Ad	Female	Kilifi	Makuruhu	17	Makuruhu cave Gede	Kenya	Kilifi	Makuruhu cave, Gede	S 03.32319 E 040.04153
FMNH234824	PWW.3381.SkinEtOH	Skin	PWW.3381	Chiroptera	Miniopteridae	Miniopterus	minor	Insectivore	6	41	Ad	Female	Kilifi	Makuruhu	17	Makuruhu cave Gede	Kenya	Kilifi	Makuruhu cave, Gede	S 03.32319 E 040.04153
FMNH234824	PWW.3381.FecalFTA	Gut	PWW.3381	Chiroptera	Miniopteridae	Miniopterus	minor	Insectivore	6	41	Ad	Female	Kilifi	Makuruhu	17	Makuruhu cave Gede	Kenya	Kilifi	Makuruhu cave, Gede	S 03.32319 E 040.04153
FMNH234822	PWW.3379.TongueEtOH	Tongue	PWW.3379	Chiroptera	Miniopteridae	Miniopterus	minor	Insectivore	6	41	Ad	Female	Kilifi	Makuruhu	17	Makuruhu cave Gede	Kenya	Kilifi	Makuruhu cave, Gede	S 03.32319 E 040.04153
FMNH234822	PWW.3379.SkinEtOH	Skin	PWW.3379	Chiroptera	Miniopteridae	Miniopterus	minor	Insectivore	6	41	Ad	Female	Kilifi	Makuruhu	17	Makuruhu cave Gede	Kenya	Kilifi	Makuruhu cave, Gede	S 03.32319 E 040.04153
FMNH234822	PWW.3379.FecalFTA	Gut	PWW.3379	Chiroptera	Miniopteridae	Miniopterus	minor	Insectivore	6	41	Ad	Female	Kilifi	Makuruhu	17	Makuruhu cave Gede	Kenya	Kilifi	Makuruhu cave, Gede	S 03.32319 E 040.04153
FMNH234831	PWW.3389.TongueEtOH	Tongue	PWW.3389	Chiroptera	Miniopteridae	Miniopterus	minor	Insectivore	12	47	Ad	Male	Kilifi	Makuruhu	17	Makuruhu cave Gede	Kenya	Kilifi	Makuruhu cave, Gede	S 03.32319 E 040.04153
FMNH234831	PWW.3389.SkinEtOH	Skin	PWW.3389	Chiroptera	Miniopteridae	Miniopterus	minor	Insectivore	12	47	Ad	Male	Kilifi	Makuruhu	17	Makuruhu cave Gede	Kenya	Kilifi	Makuruhu cave, Gede	S 03.32319 E 040.04153
FMNH234831	PWW.3389.FecalFTA	Gut	PWW.3389	Chiroptera	Miniopteridae	Miniopterus	minor	Insectivore	12	47	Ad	Male	Kilifi	Makuruhu	17	Makuruhu cave Gede	Kenya	Kilifi	Makuruhu cave, Gede	S 03.32319 E 040.04153
FMNH234836	PWW.3394.TongueEtOH	Tongue	PWW.3394	Chiroptera	Miniopteridae	Miniopterus	minor	Insectivore	6	40	Ad	Unknown	Kilifi	Makuruhu	17	Makuruhu cave Gede	Kenya	Kilifi	Makuruhu cave, Gede	S 03.32319 E 040.04153
FMNH234836	PWW.3394.SkinEtOH	Skin	PWW.3394	Chiroptera	Miniopteridae	Miniopterus	minor	Insectivore	6	40	Ad	Unknown	Kilifi	Makuruhu	17	Makuruhu cave Gede	Kenya	Kilifi	Makuruhu cave, Gede	S 03.32319 E 040.04153
FMNH234836	PWW.3394.FecalFTA	Gut	PWW.3394	Chiroptera	Miniopteridae	Miniopterus	minor	Insectivore	6	40	Ad	Unknown	Kilifi	Makuruhu	17	Makuruhu cave Gede	Kenya	Kilifi	Makuruhu cave, Gede	S 03.32319 E 040.04153
FMNH234835	PWW.3393.TongueEtOH	Tongue	PWW.3393	Chiroptera	Miniopteridae	Miniopterus	minor	Insectivore	5	40	Ad	Male	Kilifi	Makuruhu	17	Makuruhu cave Gede	Kenya	Kilifi	Makuruhu cave, Gede	S 03.32319 E 040.04153
FMNH234835	PWW.3393.SkinEtOH	Skin	PWW.3393	Chiroptera	Miniopteridae	Miniopterus	minor	Insectivore	5	40	Ad	Male	Kilifi	Makuruhu	17	Makuruhu cave Gede	Kenya	Kilifi	Makuruhu cave, Gede	S 03.32319 E 040.04153
FMNH234835	PWW.3393.FecalFTA	Gut	PWW.3393	Chiroptera	Miniopteridae	Miniopterus	minor	Insectivore	5	40	Ad	Male	Kilifi	Makuruhu	17	Makuruhu cave Gede	Kenya	Kilifi	Makuruhu cave, Gede	S 03.32319 E 040.04153
FMNH234834	PWW.3392.TongueEtOH	Tongue	PWW.3392	Chiroptera	Miniopteridae	Miniopterus	minor	Insectivore	12.5	47.4	Ad	Female	Kilifi	Makuruhu	17	Makuruhu cave Gede	Kenya	Kilifi	Makuruhu cave, Gede	S 03.32319 E 040.04153
FMNH234834	PWW.3392.SkinEtOH	Skin	PWW.3392	Chiroptera	Miniopteridae	Miniopterus	minor	Insectivore	12.5	47.4	Ad	Female	Kilifi	Makuruhu	17	Makuruhu cave Gede	Kenya	Kilifi	Makuruhu cave, Gede	S 03.32319 E 040.04153
FMNH234834	PWW.3392.FecalFTA	Gut	PWW.3392	Chiroptera	Miniopteridae	Miniopterus	minor	Insectivore	12.5	47.4	Ad	Female	Kilifi	Makuruhu	17	Makuruhu cave Gede	Kenya	Kilifi	Makuruhu cave, Gede	S 03.32319 E 040.04153
FMNH234832	PWW.3390.TongueEtOH	Tongue	PWW.3390	Chiroptera	Miniopteridae	Miniopterus	minor	Insectivore	13.5	49	Ad	Female	Kilifi	Makuruhu	17	Makuruhu cave Gede	Kenya	Kilifi	Makuruhu cave, Gede	S 03.32319 E 040.04153
FMNH234832	PWW.3390.SkinEtOH	Skin	PWW.3390	Chiroptera	Miniopteridae	Miniopterus	minor	Insectivore	13.5	49	Ad	Female	Kilifi	Makuruhu	17	Makuruhu cave Gede	Kenya	Kilifi	Makuruhu cave, Gede	S 03.32319 E 040.04153
FMNH234832	PWW.3390.FecalFTA	Gut	PWW.3390	Chiroptera	Miniopteridae	Miniopterus	minor	Insectivore	13.5	49	Ad	Female	Kilifi	Makuruhu	17	Makuruhu cave Gede	Kenya	Kilifi	Makuruhu cave, Gede	S 03.32319 E 040.04153
FMNH234823	PWW.3380.TongueEtOH	Tongue	PWW.3380	Chiroptera	Miniopteridae	Miniopterus	minor	Insectivore	7	41	Ad	Female	Kilifi	Makuruhu	17	Makuruhu cave Gede	Kenya	Kilifi	Makuruhu cave, Gede	S 03.32319 E 040.04153
FMNH234823	PWW.3380.SkinEtOH	Skin	PWW.3380	Chiroptera	Miniopteridae	Miniopterus	minor	Insectivore	7	41	Ad	Female	Kilifi	Makuruhu	17	Makuruhu cave Gede	Kenya	Kilifi	Makuruhu cave, Gede	S 03.32319 E 040.04153
FMNH234823	PWW.3380.FecalFTA	Gut	PWW.3380	Chiroptera	Miniopteridae	Miniopterus	minor	Insectivore	7	41	Ad	Female	Kilifi	Makuruhu	17	Makuruhu cave Gede	Kenya	Kilifi	Makuruhu cave, Gede	S 03.32319 E 040.04153
FMNH234827	PWW.3384.TongueEtOH	Tongue	PWW.3384	Chiroptera	Miniopteridae	Miniopterus	minor	Insectivore	6	39.5	Ad	Male	Kilifi	Makuruhu	17	Makuruhu cave Gede	Kenya	Kilifi	Makuruhu cave, Gede	S 03.32319 E 040.04153
FMNH234827	PWW.3384.SkinEtOH	Skin	PWW.3384	Chiroptera	Miniopteridae	Miniopterus	minor	Insectivore	6	39.5	Ad	Male	Kilifi	Makuruhu	17	Makuruhu cave Gede	Kenya	Kilifi	Makuruhu cave, Gede	S 03.32319 E 040.04153
FMNH234827	PWW.3384.FecalFTA	Gut	PWW.3384	Chiroptera	Miniopteridae	Miniopterus	minor	Insectivore	6	39.5	Ad	Male	Kilifi	Makuruhu	17	Makuruhu cave Gede	Kenya	Kilifi	Makuruhu cave, Gede	S 03.32319 E 040.04153
FMNH234833	PWW.3391.TongueEtOH	Tongue	PWW.3391	Chiroptera	Miniopteridae	Miniopterus	minor	Insectivore	12.5	48	Ad	Female	Kilifi	Makuruhu	17	Makuruhu cave Gede	Kenya	Kilifi	Makuruhu cave, Gede	S 03.32319 E 040.04153
FMNH234833	PWW.3391.SkinEtOH	Skin	PWW.3391	Chiroptera	Miniopteridae	Miniopterus	minor	Insectivore	12.5	48	Ad	Female	Kilifi	Makuruhu	17	Makuruhu cave Gede	Kenya	Kilifi	Makuruhu cave, Gede	S 03.32319 E 040.04153
FMNH234833	PWW.3391.FecalFTA	Gut	PWW.3391	Chiroptera	Miniopteridae	Miniopterus	minor	Insectivore	12.5	48	Ad	Female	Kilifi	Makuruhu	17	Makuruhu cave Gede	Kenya	Kilifi	Makuruhu cave, Gede	S 03.32319 E 040.04153
FMNH234830	PWW.3388.TongueEtOH	Tongue	PWW.3388	Chiroptera	Miniopteridae	Miniopterus	minor	Insectivore	13	49.4	Ad	Female	Kilifi	Makuruhu	17	Makuruhu cave Gede	Kenya	Kilifi	Makuruhu cave, Gede	S 03.32319 E 040.04153
FMNH234830	PWW.3388.SkinEtOH	Skin	PWW.3388	Chiroptera	Miniopteridae	Miniopterus	minor	Insectivore	13	49.4	Ad	Female	Kilifi	Makuruhu	17	Makuruhu cave Gede	Kenya	Kilifi	Makuruhu cave, Gede	S 03.32319 E 040.04153
FMNH234830	PWW.3388.FecalFTA	Gut	PWW.3388	Chiroptera	Miniopteridae	Miniopterus	minor	Insectivore	13	49.4	Ad	Female	Kilifi	Makuruhu	17	Makuruhu cave Gede	Kenya	Kilifi	Makuruhu cave, Gede	S 03.32319 E 040.04153
FMNH234829	PWW.3387.TongueEtOH	Tongue	PWW.3387	Chiroptera	Miniopteridae	Miniopterus	minor	Insectivore	12.5	48.4	Ad	Male	Kilifi	Makuruhu	17	Makuruhu cave Gede	Kenya	Kilifi	Makuruhu cave, Gede	S 03.32319 E 040.04153
FMNH234829	PWW.3387.SkinEtOH	Skin	PWW.3387	Chiroptera	Miniopteridae	Miniopterus	minor	Insectivore	12.5	48.4	Ad	Male	Kilifi	Makuruhu	17	Makuruhu cave Gede	Kenya	Kilifi	Makuruhu cave, Gede	S 03.32319 E 040.04153
FMNH234829	PWW.3387.FecalFTA	Gut	PWW.3387	Chiroptera	Miniopteridae	Miniopterus	minor	Insectivore	12.5	48.4	Ad	Male	Kilifi	Makuruhu	17	Makuruhu cave Gede	Kenya	Kilifi	Makuruhu cave, Gede	S 03.32319 E 040.04153
FMNH234828	PWW.3385.TongueEtOH	Tongue	PWW.3385	Chiroptera	Miniopteridae	Miniopterus	minor	Insectivore	6	40	Ad	Female	Kilifi	Makuruhu	17	Makuruhu cave Gede	Kenya	Kilifi	Makuruhu cave, Gede	S 03.32319 E 040.04153
FMNH234828	PWW.3385.SkinEtOH	Skin	PWW.3385	Chiroptera	Miniopteridae	Miniopterus	minor	Insectivore	6	40	Ad	Female	Kilifi	Makuruhu	17	Makuruhu cave Gede	Kenya	Kilifi	Makuruhu cave, Gede	S 03.32319 E 040.04153
FMNH234828	PWW.3385.FecalFTA	Gut	PWW.3385	Chiroptera	Miniopteridae	Miniopterus	minor	Insectivore	6	40	Ad	Female	Kilifi	Makuruhu	17	Makuruhu cave Gede	Kenya	Kilifi	Makuruhu cave, Gede	S 03.32319 E 040.04153
NA	PWW.3577.SkinEtOH	Skin	PWW.3577	Chiroptera	Molossidae	Otomops	harrisoni	Insectivore	NA	NA	Ad	NA	Makueni	Chyulu	1062	Guano cave 3 Chyulu Hills National Park	Kenya	Makueni	Guano cave 3, Chyulu Hills National Park	S 02.33952 E 037.70911
NA	PWW.3576.SkinEtOH	Skin	PWW.3576	Chiroptera	Molossidae	Otomops	harrisoni	Insectivore	NA	NA	Ad	NA	Makueni	Chyulu	1062	Guano cave 3 Chyulu Hills National Park	Kenya	Makueni	Guano cave 3, Chyulu Hills National Park	S 02.33952 E 037.70911
NA	PWW.3575.SkinEtOH	Skin	PWW.3575	Chiroptera	Molossidae	Otomops	harrisoni	Insectivore	NA	NA	Ad	NA	Makueni	Chyulu	1062	Guano cave 3 Chyulu Hills National Park	Kenya	Makueni	Guano cave 3, Chyulu Hills National Park	S 02.33952 E 037.70911
NA	PWW.3574.SkinEtOH	Skin	PWW.3574	Chiroptera	Molossidae	Otomops	harrisoni	Insectivore	NA	NA	Ad	NA	Makueni	Chyulu	1062	Guano cave 3 Chyulu Hills National Park	Kenya	Makueni	Guano cave 3, Chyulu Hills National Park	S 02.33952 E 037.70911
NA	PWW.3573.SkinEtOH	Skin	PWW.3573	Chiroptera	Molossidae	Otomops	harrisoni	Insectivore	NA	NA	Ad	NA	Makueni	Chyulu	1062	Guano cave 3 Chyulu Hills National Park	Kenya	Makueni	Guano cave 3, Chyulu Hills National Park	S 02.33952 E 037.70911
FMNH234387	PWW.3336.TongueEtOH	Tongue	PWW.3336	Chiroptera	Molossidae	Otomops	harrisoni	Insectivore	42	72.7	Ad	Male	Makueni	Chyulu	1062	Guano cave 3 Chyulu Hills National Park	Kenya	Makueni	Guano cave 3, Chyulu Hills National Park	S 02.33952 E 037.70911
FMNH234387	PWW.3336.SkinEtOH	Skin	PWW.3336	Chiroptera	Molossidae	Otomops	harrisoni	Insectivore	42	72.7	Ad	Male	Makueni	Chyulu	1062	Guano cave 3 Chyulu Hills National Park	Kenya	Makueni	Guano cave 3, Chyulu Hills National Park	S 02.33952 E 037.70911
FMNH234387	PWW.3336.FecalFTA	Gut	PWW.3336	Chiroptera	Molossidae	Otomops	harrisoni	Insectivore	42	72.7	Ad	Male	Makueni	Chyulu	1062	Guano cave 3 Chyulu Hills National Park	Kenya	Makueni	Guano cave 3, Chyulu Hills National Park	S 02.33952 E 037.70911
FMNH234380	PWW.3329.TongueEtOH	Tongue	PWW.3329	Chiroptera	Molossidae	Otomops	harrisoni	Insectivore	40.5	70.5	Ad	Female	Makueni	Chyulu	1062	Guano cave 3 Chyulu Hills National Park	Kenya	Makueni	Guano cave 3, Chyulu Hills National Park	S 02.33952 E 037.70911
FMNH234380	PWW.3329.SkinEtOH	Skin	PWW.3329	Chiroptera	Molossidae	Otomops	harrisoni	Insectivore	40.5	70.5	Ad	Female	Makueni	Chyulu	1062	Guano cave 3 Chyulu Hills National Park	Kenya	Makueni	Guano cave 3, Chyulu Hills National Park	S 02.33952 E 037.70911
FMNH234380	PWW.3329.FecalFTA	Gut	PWW.3329	Chiroptera	Molossidae	Otomops	harrisoni	Insectivore	40.5	70.5	Ad	Female	Makueni	Chyulu	1062	Guano cave 3 Chyulu Hills National Park	Kenya	Makueni	Guano cave 3, Chyulu Hills National Park	S 02.33952 E 037.70911
FMNH234379	PWW.3328.TongueEtOH	Tongue	PWW.3328	Chiroptera	Molossidae	Otomops	harrisoni	Insectivore	47	70.3	Ad	Female	Makueni	Chyulu	1062	Guano cave 3 Chyulu Hills National Park	Kenya	Makueni	Guano cave 3, Chyulu Hills National Park	S 02.33952 E 037.70911
FMNH234379	PWW.3328.SkinEtOH	Skin	PWW.3328	Chiroptera	Molossidae	Otomops	harrisoni	Insectivore	47	70.3	Ad	Female	Makueni	Chyulu	1062	Guano cave 3 Chyulu Hills National Park	Kenya	Makueni	Guano cave 3, Chyulu Hills National Park	S 02.33952 E 037.70911
FMNH234379	PWW.3328.FecalFTA	Gut	PWW.3328	Chiroptera	Molossidae	Otomops	harrisoni	Insectivore	47	70.3	Ad	Female	Makueni	Chyulu	1062	Guano cave 3 Chyulu Hills National Park	Kenya	Makueni	Guano cave 3, Chyulu Hills National Park	S 02.33952 E 037.70911
FMNH234376	PWW.3325.TongueEtOH	Tongue	PWW.3325	Chiroptera	Molossidae	Otomops	harrisoni	Insectivore	43	71	Ad	Female	Makueni	Chyulu	1062	Guano cave 3 Chyulu Hills National Park	Kenya	Makueni	Guano cave 3, Chyulu Hills National Park	S 02.33952 E 037.70911
FMNH234376	PWW.3325.SkinEtOH	Skin	PWW.3325	Chiroptera	Molossidae	Otomops	harrisoni	Insectivore	43	71	Ad	Female	Makueni	Chyulu	1062	Guano cave 3 Chyulu Hills National Park	Kenya	Makueni	Guano cave 3, Chyulu Hills National Park	S 02.33952 E 037.70911
FMNH234376	PWW.3325.FecalFTA	Gut	PWW.3325	Chiroptera	Molossidae	Otomops	harrisoni	Insectivore	43	71	Ad	Female	Makueni	Chyulu	1062	Guano cave 3 Chyulu Hills National Park	Kenya	Makueni	Guano cave 3, Chyulu Hills National Park	S 02.33952 E 037.70911
FMNH234374	PWW.3323.TongueEtOH	Tongue	PWW.3323	Chiroptera	Molossidae	Otomops	harrisoni	Insectivore	39.5	70	Ad	Female	Makueni	Chyulu	1062	Guano cave 3 Chyulu Hills National Park	Kenya	Makueni	Guano cave 3, Chyulu Hills National Park	S 02.33952 E 037.70911
FMNH234374	PWW.3323.SkinEtOH	Skin	PWW.3323	Chiroptera	Molossidae	Otomops	harrisoni	Insectivore	39.5	70	Ad	Female	Makueni	Chyulu	1062	Guano cave 3 Chyulu Hills National Park	Kenya	Makueni	Guano cave 3, Chyulu Hills National Park	S 02.33952 E 037.70911
FMNH234404	PWW.3353.TongueEtOH	Tongue	PWW.3353	Chiroptera	Molossidae	Otomops	harrisoni	Insectivore	45	69	Ad	Male	Makueni	Chyulu	1062	Guano cave 3 Chyulu Hills National Park	Kenya	Makueni	Guano cave 3, Chyulu Hills National Park	S 02.33952 E 037.70911
FMNH234404	PWW.3353.SkinEtOH	Skin	PWW.3353	Chiroptera	Molossidae	Otomops	harrisoni	Insectivore	45	69	Ad	Male	Makueni	Chyulu	1062	Guano cave 3 Chyulu Hills National Park	Kenya	Makueni	Guano cave 3, Chyulu Hills National Park	S 02.33952 E 037.70911
FMNH234404	PWW.3353.FecalFTA	Gut	PWW.3353	Chiroptera	Molossidae	Otomops	harrisoni	Insectivore	45	69	Ad	Male	Makueni	Chyulu	1062	Guano cave 3 Chyulu Hills National Park	Kenya	Makueni	Guano cave 3, Chyulu Hills National Park	S 02.33952 E 037.70911
FMNH234402	PWW.3351.TongueEtOH	Tongue	PWW.3351	Chiroptera	Molossidae	Otomops	harrisoni	Insectivore	39	69.8	Ad	Female	Makueni	Chyulu	1062	Guano cave 3 Chyulu Hills National Park	Kenya	Makueni	Guano cave 3, Chyulu Hills National Park	S 02.33952 E 037.70911
FMNH234402	PWW.3351.SkinEtOH	Skin	PWW.3351	Chiroptera	Molossidae	Otomops	harrisoni	Insectivore	39	69.8	Ad	Female	Makueni	Chyulu	1062	Guano cave 3 Chyulu Hills National Park	Kenya	Makueni	Guano cave 3, Chyulu Hills National Park	S 02.33952 E 037.70911
FMNH234402	PWW.3351.FecalFTA	Gut	PWW.3351	Chiroptera	Molossidae	Otomops	harrisoni	Insectivore	39	69.8	Ad	Female	Makueni	Chyulu	1062	Guano cave 3 Chyulu Hills National Park	Kenya	Makueni	Guano cave 3, Chyulu Hills National Park	S 02.33952 E 037.70911
FMNH234398	PWW.3347.TongueEtOH	Tongue	PWW.3347	Chiroptera	Molossidae	Otomops	harrisoni	Insectivore	47	70.3	Ad	Male	Makueni	Chyulu	1062	Guano cave 3 Chyulu Hills National Park	Kenya	Makueni	Guano cave 3, Chyulu Hills National Park	S 02.33952 E 037.70911
FMNH234398	PWW.3347.SkinEtOH	Skin	PWW.3347	Chiroptera	Molossidae	Otomops	harrisoni	Insectivore	47	70.3	Ad	Male	Makueni	Chyulu	1062	Guano cave 3 Chyulu Hills National Park	Kenya	Makueni	Guano cave 3, Chyulu Hills National Park	S 02.33952 E 037.70911
FMNH234398	PWW.3347.FecalFTA	Gut	PWW.3347	Chiroptera	Molossidae	Otomops	harrisoni	Insectivore	47	70.3	Ad	Male	Makueni	Chyulu	1062	Guano cave 3 Chyulu Hills National Park	Kenya	Makueni	Guano cave 3, Chyulu Hills National Park	S 02.33952 E 037.70911
FMNH234397	PWW.3346.TongueEtOH	Tongue	PWW.3346	Chiroptera	Molossidae	Otomops	harrisoni	Insectivore	38	70.9	Ad	Female	Makueni	Chyulu	1062	Guano cave 3 Chyulu Hills National Park	Kenya	Makueni	Guano cave 3, Chyulu Hills National Park	S 02.33952 E 037.70911
FMNH234397	PWW.3346.SkinEtOH	Skin	PWW.3346	Chiroptera	Molossidae	Otomops	harrisoni	Insectivore	38	70.9	Ad	Female	Makueni	Chyulu	1062	Guano cave 3 Chyulu Hills National Park	Kenya	Makueni	Guano cave 3, Chyulu Hills National Park	S 02.33952 E 037.70911
FMNH234397	PWW.3346.FecalFTA	Gut	PWW.3346	Chiroptera	Molossidae	Otomops	harrisoni	Insectivore	38	70.9	Ad	Female	Makueni	Chyulu	1062	Guano cave 3 Chyulu Hills National Park	Kenya	Makueni	Guano cave 3, Chyulu Hills National Park	S 02.33952 E 037.70911
FMNH234396	PWW.3345.TongueEtOH	Tongue	PWW.3345	Chiroptera	Molossidae	Otomops	harrisoni	Insectivore	39	69.7	Ad	Female	Makueni	Chyulu	1062	Guano cave 3 Chyulu Hills National Park	Kenya	Makueni	Guano cave 3, Chyulu Hills National Park	S 02.33952 E 037.70911
FMNH234396	PWW.3345.SkinEtOH	Skin	PWW.3345	Chiroptera	Molossidae	Otomops	harrisoni	Insectivore	39	69.7	Ad	Female	Makueni	Chyulu	1062	Guano cave 3 Chyulu Hills National Park	Kenya	Makueni	Guano cave 3, Chyulu Hills National Park	S 02.33952 E 037.70911
FMNH234396	PWW.3345.FecalFTA	Gut	PWW.3345	Chiroptera	Molossidae	Otomops	harrisoni	Insectivore	39	69.7	Ad	Female	Makueni	Chyulu	1062	Guano cave 3 Chyulu Hills National Park	Kenya	Makueni	Guano cave 3, Chyulu Hills National Park	S 02.33952 E 037.70911
FMNH234395	PWW.3344.TongueEtOH	Tongue	PWW.3344	Chiroptera	Molossidae	Otomops	harrisoni	Insectivore	37	69.3	Ad	Male	Makueni	Chyulu	1062	Guano cave 3 Chyulu Hills National Park	Kenya	Makueni	Guano cave 3, Chyulu Hills National Park	S 02.33952 E 037.70911
FMNH234395	PWW.3344.SkinEtOH	Skin	PWW.3344	Chiroptera	Molossidae	Otomops	harrisoni	Insectivore	37	69.3	Ad	Male	Makueni	Chyulu	1062	Guano cave 3 Chyulu Hills National Park	Kenya	Makueni	Guano cave 3, Chyulu Hills National Park	S 02.33952 E 037.70911
FMNH234395	PWW.3344.FecalFTA	Gut	PWW.3344	Chiroptera	Molossidae	Otomops	harrisoni	Insectivore	37	69.3	Ad	Male	Makueni	Chyulu	1062	Guano cave 3 Chyulu Hills National Park	Kenya	Makueni	Guano cave 3, Chyulu Hills National Park	S 02.33952 E 037.70911
FMNH234394	PWW.3343.TongueEtOH	Tongue	PWW.3343	Chiroptera	Molossidae	Otomops	harrisoni	Insectivore	40.5	69.4	Ad	Female	Makueni	Chyulu	1062	Guano cave 3 Chyulu Hills National Park	Kenya	Makueni	Guano cave 3, Chyulu Hills National Park	S 02.33952 E 037.70911
FMNH234394	PWW.3343.SkinEtOH	Skin	PWW.3343	Chiroptera	Molossidae	Otomops	harrisoni	Insectivore	40.5	69.4	Ad	Female	Makueni	Chyulu	1062	Guano cave 3 Chyulu Hills National Park	Kenya	Makueni	Guano cave 3, Chyulu Hills National Park	S 02.33952 E 037.70911
FMNH234394	PWW.3343.FecalFTA	Gut	PWW.3343	Chiroptera	Molossidae	Otomops	harrisoni	Insectivore	40.5	69.4	Ad	Female	Makueni	Chyulu	1062	Guano cave 3 Chyulu Hills National Park	Kenya	Makueni	Guano cave 3, Chyulu Hills National Park	S 02.33952 E 037.70911
FMNH234393	PWW.3342.TongueEtOH	Tongue	PWW.3342	Chiroptera	Molossidae	Otomops	harrisoni	Insectivore	38	67.1	Ad	Female	Makueni	Chyulu	1062	Guano cave 3 Chyulu Hills National Park	Kenya	Makueni	Guano cave 3, Chyulu Hills National Park	S 02.33952 E 037.70911
FMNH234393	PWW.3342.SkinEtOH	Skin	PWW.3342	Chiroptera	Molossidae	Otomops	harrisoni	Insectivore	38	67.1	Ad	Female	Makueni	Chyulu	1062	Guano cave 3 Chyulu Hills National Park	Kenya	Makueni	Guano cave 3, Chyulu Hills National Park	S 02.33952 E 037.70911
FMNH234393	PWW.3342.FecalFTA	Gut	PWW.3342	Chiroptera	Molossidae	Otomops	harrisoni	Insectivore	38	67.1	Ad	Female	Makueni	Chyulu	1062	Guano cave 3 Chyulu Hills National Park	Kenya	Makueni	Guano cave 3, Chyulu Hills National Park	S 02.33952 E 037.70911
FMNH234392	PWW.3341.TongueEtOH	Tongue	PWW.3341	Chiroptera	Molossidae	Otomops	harrisoni	Insectivore	36	70.8	Ad	Female	Makueni	Chyulu	1062	Guano cave 3 Chyulu Hills National Park	Kenya	Makueni	Guano cave 3, Chyulu Hills National Park	S 02.33952 E 037.70911
FMNH234392	PWW.3341.SkinEtOH	Skin	PWW.3341	Chiroptera	Molossidae	Otomops	harrisoni	Insectivore	36	70.8	Ad	Female	Makueni	Chyulu	1062	Guano cave 3 Chyulu Hills National Park	Kenya	Makueni	Guano cave 3, Chyulu Hills National Park	S 02.33952 E 037.70911
FMNH234392	PWW.3341.FecalFTA	Gut	PWW.3341	Chiroptera	Molossidae	Otomops	harrisoni	Insectivore	36	70.8	Ad	Female	Makueni	Chyulu	1062	Guano cave 3 Chyulu Hills National Park	Kenya	Makueni	Guano cave 3, Chyulu Hills National Park	S 02.33952 E 037.70911
FMNH234391	PWW.3340.TongueEtOH	Tongue	PWW.3340	Chiroptera	Molossidae	Otomops	harrisoni	Insectivore	40	69	Ad	Female	Makueni	Chyulu	1062	Guano cave 3 Chyulu Hills National Park	Kenya	Makueni	Guano cave 3, Chyulu Hills National Park	S 02.33952 E 037.70911
FMNH234391	PWW.3340.SkinEtOH	Skin	PWW.3340	Chiroptera	Molossidae	Otomops	harrisoni	Insectivore	40	69	Ad	Female	Makueni	Chyulu	1062	Guano cave 3 Chyulu Hills National Park	Kenya	Makueni	Guano cave 3, Chyulu Hills National Park	S 02.33952 E 037.70911
FMNH234391	PWW.3340.FecalFTA	Gut	PWW.3340	Chiroptera	Molossidae	Otomops	harrisoni	Insectivore	40	69	Ad	Female	Makueni	Chyulu	1062	Guano cave 3 Chyulu Hills National Park	Kenya	Makueni	Guano cave 3, Chyulu Hills National Park	S 02.33952 E 037.70911
FMNH234390	PWW.3339.TongueEtOH	Tongue	PWW.3339	Chiroptera	Molossidae	Otomops	harrisoni	Insectivore	42.5	71	Ad	Female	Makueni	Chyulu	1062	Guano cave 3 Chyulu Hills National Park	Kenya	Makueni	Guano cave 3, Chyulu Hills National Park	S 02.33952 E 037.70911
FMNH234390	PWW.3339.SkinEtOH	Skin	PWW.3339	Chiroptera	Molossidae	Otomops	harrisoni	Insectivore	42.5	71	Ad	Female	Makueni	Chyulu	1062	Guano cave 3 Chyulu Hills National Park	Kenya	Makueni	Guano cave 3, Chyulu Hills National Park	S 02.33952 E 037.70911
FMNH234390	PWW.3339.FecalFTA	Gut	PWW.3339	Chiroptera	Molossidae	Otomops	harrisoni	Insectivore	42.5	71	Ad	Female	Makueni	Chyulu	1062	Guano cave 3 Chyulu Hills National Park	Kenya	Makueni	Guano cave 3, Chyulu Hills National Park	S 02.33952 E 037.70911
FMNH234389	PWW.3338.TongueEtOH	Tongue	PWW.3338	Chiroptera	Molossidae	Otomops	harrisoni	Insectivore	48.5	68.7	Ad	Female	Makueni	Chyulu	1062	Guano cave 3 Chyulu Hills National Park	Kenya	Makueni	Guano cave 3, Chyulu Hills National Park	S 02.33952 E 037.70911
FMNH234389	PWW.3338.SkinEtOH	Skin	PWW.3338	Chiroptera	Molossidae	Otomops	harrisoni	Insectivore	48.5	68.7	Ad	Female	Makueni	Chyulu	1062	Guano cave 3 Chyulu Hills National Park	Kenya	Makueni	Guano cave 3, Chyulu Hills National Park	S 02.33952 E 037.70911
FMNH234389	PWW.3338.FecalFTA	Gut	PWW.3338	Chiroptera	Molossidae	Otomops	harrisoni	Insectivore	48.5	68.7	Ad	Female	Makueni	Chyulu	1062	Guano cave 3 Chyulu Hills National Park	Kenya	Makueni	Guano cave 3, Chyulu Hills National Park	S 02.33952 E 037.70911
FMNH234388	PWW.3337.TongueEtOH	Tongue	PWW.3337	Chiroptera	Molossidae	Otomops	harrisoni	Insectivore	47	70.4	Ad	Female	Makueni	Chyulu	1062	Guano cave 3 Chyulu Hills National Park	Kenya	Makueni	Guano cave 3, Chyulu Hills National Park	S 02.33952 E 037.70911
FMNH234388	PWW.3337.SkinEtOH	Skin	PWW.3337	Chiroptera	Molossidae	Otomops	harrisoni	Insectivore	47	70.4	Ad	Female	Makueni	Chyulu	1062	Guano cave 3 Chyulu Hills National Park	Kenya	Makueni	Guano cave 3, Chyulu Hills National Park	S 02.33952 E 037.70911
FMNH234388	PWW.3337.FecalFTA	Gut	PWW.3337	Chiroptera	Molossidae	Otomops	harrisoni	Insectivore	47	70.4	Ad	Female	Makueni	Chyulu	1062	Guano cave 3 Chyulu Hills National Park	Kenya	Makueni	Guano cave 3, Chyulu Hills National Park	S 02.33952 E 037.70911
FMNH234386	PWW.3335.TongueEtOH	Tongue	PWW.3335	Chiroptera	Molossidae	Otomops	harrisoni	Insectivore	40.5	69.4	Ad	Female	Makueni	Chyulu	1062	Guano cave 3 Chyulu Hills National Park	Kenya	Makueni	Guano cave 3, Chyulu Hills National Park	S 02.33952 E 037.70911
FMNH234386	PWW.3335.SkinEtOH	Skin	PWW.3335	Chiroptera	Molossidae	Otomops	harrisoni	Insectivore	40.5	69.4	Ad	Female	Makueni	Chyulu	1062	Guano cave 3 Chyulu Hills National Park	Kenya	Makueni	Guano cave 3, Chyulu Hills National Park	S 02.33952 E 037.70911
FMNH234386	PWW.3335.FecalFTA	Gut	PWW.3335	Chiroptera	Molossidae	Otomops	harrisoni	Insectivore	40.5	69.4	Ad	Female	Makueni	Chyulu	1062	Guano cave 3 Chyulu Hills National Park	Kenya	Makueni	Guano cave 3, Chyulu Hills National Park	S 02.33952 E 037.70911
FMNH234385	PWW.3334.TongueEtOH	Tongue	PWW.3334	Chiroptera	Molossidae	Otomops	harrisoni	Insectivore	44.5	68.5	Ad	Female	Makueni	Chyulu	1062	Guano cave 3 Chyulu Hills National Park	Kenya	Makueni	Guano cave 3, Chyulu Hills National Park	S 02.33952 E 037.70911
FMNH234385	PWW.3334.SkinEtOH	Skin	PWW.3334	Chiroptera	Molossidae	Otomops	harrisoni	Insectivore	44.5	68.5	Ad	Female	Makueni	Chyulu	1062	Guano cave 3 Chyulu Hills National Park	Kenya	Makueni	Guano cave 3, Chyulu Hills National Park	S 02.33952 E 037.70911
FMNH234385	PWW.3334.FecalFTA	Gut	PWW.3334	Chiroptera	Molossidae	Otomops	harrisoni	Insectivore	44.5	68.5	Ad	Female	Makueni	Chyulu	1062	Guano cave 3 Chyulu Hills National Park	Kenya	Makueni	Guano cave 3, Chyulu Hills National Park	S 02.33952 E 037.70911
FMNH234384	PWW.3333.TongueEtOH	Tongue	PWW.3333	Chiroptera	Molossidae	Otomops	harrisoni	Insectivore	43	70.3	Ad	Female	Makueni	Chyulu	1062	Guano cave 3 Chyulu Hills National Park	Kenya	Makueni	Guano cave 3, Chyulu Hills National Park	S 02.33952 E 037.70911
FMNH234384	PWW.3333.SkinEtOH	Skin	PWW.3333	Chiroptera	Molossidae	Otomops	harrisoni	Insectivore	43	70.3	Ad	Female	Makueni	Chyulu	1062	Guano cave 3 Chyulu Hills National Park	Kenya	Makueni	Guano cave 3, Chyulu Hills National Park	S 02.33952 E 037.70911
FMNH234384	PWW.3333.FecalFTA	Gut	PWW.3333	Chiroptera	Molossidae	Otomops	harrisoni	Insectivore	43	70.3	Ad	Female	Makueni	Chyulu	1062	Guano cave 3 Chyulu Hills National Park	Kenya	Makueni	Guano cave 3, Chyulu Hills National Park	S 02.33952 E 037.70911
FMNH234383	PWW.3332.TongueEtOH	Tongue	PWW.3332	Chiroptera	Molossidae	Otomops	harrisoni	Insectivore	42	70.7	Ad	Female	Makueni	Chyulu	1062	Guano cave 3 Chyulu Hills National Park	Kenya	Makueni	Guano cave 3, Chyulu Hills National Park	S 02.33952 E 037.70911
FMNH234383	PWW.3332.SkinEtOH	Skin	PWW.3332	Chiroptera	Molossidae	Otomops	harrisoni	Insectivore	42	70.7	Ad	Female	Makueni	Chyulu	1062	Guano cave 3 Chyulu Hills National Park	Kenya	Makueni	Guano cave 3, Chyulu Hills National Park	S 02.33952 E 037.70911
FMNH234383	PWW.3332.FecalFTA	Gut	PWW.3332	Chiroptera	Molossidae	Otomops	harrisoni	Insectivore	42	70.7	Ad	Female	Makueni	Chyulu	1062	Guano cave 3 Chyulu Hills National Park	Kenya	Makueni	Guano cave 3, Chyulu Hills National Park	S 02.33952 E 037.70911
FMNH234382	PWW.3331.TongueEtOH	Tongue	PWW.3331	Chiroptera	Molossidae	Otomops	harrisoni	Insectivore	38.5	66.8	Ad	Female	Makueni	Chyulu	1062	Guano cave 3 Chyulu Hills National Park	Kenya	Makueni	Guano cave 3, Chyulu Hills National Park	S 02.33952 E 037.70911
FMNH234382	PWW.3331.SkinEtOH	Skin	PWW.3331	Chiroptera	Molossidae	Otomops	harrisoni	Insectivore	38.5	66.8	Ad	Female	Makueni	Chyulu	1062	Guano cave 3 Chyulu Hills National Park	Kenya	Makueni	Guano cave 3, Chyulu Hills National Park	S 02.33952 E 037.70911
FMNH234382	PWW.3331.FecalFTA	Gut	PWW.3331	Chiroptera	Molossidae	Otomops	harrisoni	Insectivore	38.5	66.8	Ad	Female	Makueni	Chyulu	1062	Guano cave 3 Chyulu Hills National Park	Kenya	Makueni	Guano cave 3, Chyulu Hills National Park	S 02.33952 E 037.70911
FMNH234381	PWW.3330.TongueEtOH	Tongue	PWW.3330	Chiroptera	Molossidae	Otomops	harrisoni	Insectivore	43.5	71	Ad	Male	Makueni	Chyulu	1062	Guano cave 3 Chyulu Hills National Park	Kenya	Makueni	Guano cave 3, Chyulu Hills National Park	S 02.33952 E 037.70911
FMNH234381	PWW.3330.SkinEtOH	Skin	PWW.3330	Chiroptera	Molossidae	Otomops	harrisoni	Insectivore	43.5	71	Ad	Male	Makueni	Chyulu	1062	Guano cave 3 Chyulu Hills National Park	Kenya	Makueni	Guano cave 3, Chyulu Hills National Park	S 02.33952 E 037.70911
FMNH234381	PWW.3330.FecalFTA	Gut	PWW.3330	Chiroptera	Molossidae	Otomops	harrisoni	Insectivore	43.5	71	Ad	Male	Makueni	Chyulu	1062	Guano cave 3 Chyulu Hills National Park	Kenya	Makueni	Guano cave 3, Chyulu Hills National Park	S 02.33952 E 037.70911
FMNH234378	PWW.3327.TongueEtOH	Tongue	PWW.3327	Chiroptera	Molossidae	Otomops	harrisoni	Insectivore	39	71	Ad	Female	Makueni	Chyulu	1062	Guano cave 3 Chyulu Hills National Park	Kenya	Makueni	Guano cave 3, Chyulu Hills National Park	S 02.33952 E 037.70911
FMNH234378	PWW.3327.SkinEtOH	Skin	PWW.3327	Chiroptera	Molossidae	Otomops	harrisoni	Insectivore	39	71	Ad	Female	Makueni	Chyulu	1062	Guano cave 3 Chyulu Hills National Park	Kenya	Makueni	Guano cave 3, Chyulu Hills National Park	S 02.33952 E 037.70911
FMNH234378	PWW.3327.FecalFTA	Gut	PWW.3327	Chiroptera	Molossidae	Otomops	harrisoni	Insectivore	39	71	Ad	Female	Makueni	Chyulu	1062	Guano cave 3 Chyulu Hills National Park	Kenya	Makueni	Guano cave 3, Chyulu Hills National Park	S 02.33952 E 037.70911
FMNH234377	PWW.3326.TongueEtOH	Tongue	PWW.3326	Chiroptera	Molossidae	Otomops	harrisoni	Insectivore	40	70	Ad	Female	Makueni	Chyulu	1062	Guano cave 3 Chyulu Hills National Park	Kenya	Makueni	Guano cave 3, Chyulu Hills National Park	S 02.33952 E 037.70911
FMNH234377	PWW.3326.SkinEtOH	Skin	PWW.3326	Chiroptera	Molossidae	Otomops	harrisoni	Insectivore	40	70	Ad	Female	Makueni	Chyulu	1062	Guano cave 3 Chyulu Hills National Park	Kenya	Makueni	Guano cave 3, Chyulu Hills National Park	S 02.33952 E 037.70911
FMNH234377	PWW.3326.FecalFTA	Gut	PWW.3326	Chiroptera	Molossidae	Otomops	harrisoni	Insectivore	40	70	Ad	Female	Makueni	Chyulu	1062	Guano cave 3 Chyulu Hills National Park	Kenya	Makueni	Guano cave 3, Chyulu Hills National Park	S 02.33952 E 037.70911
FMNH234375	PWW.3324.TongueEtOH	Tongue	PWW.3324	Chiroptera	Molossidae	Otomops	harrisoni	Insectivore	42	71	Ad	Male	Makueni	Chyulu	1062	Guano cave 3 Chyulu Hills National Park	Kenya	Makueni	Guano cave 3, Chyulu Hills National Park	S 02.33952 E 037.70911
FMNH234375	PWW.3324.SkinEtOH	Skin	PWW.3324	Chiroptera	Molossidae	Otomops	harrisoni	Insectivore	42	71	Ad	Male	Makueni	Chyulu	1062	Guano cave 3 Chyulu Hills National Park	Kenya	Makueni	Guano cave 3, Chyulu Hills National Park	S 02.33952 E 037.70911
FMNH234375	PWW.3324.FecalFTA	Gut	PWW.3324	Chiroptera	Molossidae	Otomops	harrisoni	Insectivore	42	71	Ad	Male	Makueni	Chyulu	1062	Guano cave 3 Chyulu Hills National Park	Kenya	Makueni	Guano cave 3, Chyulu Hills National Park	S 02.33952 E 037.70911
FMNH234399	PWW.3348.TongueEtOH	Tongue	PWW.3348	Chiroptera	Molossidae	Otomops	harrisoni	Insectivore	39.5	75	Ad	Male	Makueni	Chyulu	1062	Guano cave 3 Chyulu Hills National Park	Kenya	Makueni	Guano cave 3, Chyulu Hills National Park	S 02.33952 E 037.70911
FMNH234399	PWW.3348.SkinEtOH	Skin	PWW.3348	Chiroptera	Molossidae	Otomops	harrisoni	Insectivore	39.5	75	Ad	Male	Makueni	Chyulu	1062	Guano cave 3 Chyulu Hills National Park	Kenya	Makueni	Guano cave 3, Chyulu Hills National Park	S 02.33952 E 037.70911
FMNH234399	PWW.3348.FecalFTA	Gut	PWW.3348	Chiroptera	Molossidae	Otomops	harrisoni	Insectivore	39.5	75	Ad	Male	Makueni	Chyulu	1062	Guano cave 3 Chyulu Hills National Park	Kenya	Makueni	Guano cave 3, Chyulu Hills National Park	S 02.33952 E 037.70911
FMNH233824	PWW.3355.TongueEtOH	Tongue	PWW.3355	Chiroptera	Rhinolophidae	Rhinolophus	clivosus	Insectivore	27	63.6	Ad	Female	Makueni	Chyulu	1062	Guano cave 3 Chyulu Hills National Park	Kenya	Makueni	Guano cave 3, Chyulu Hills National Park	S 02.33952 E 037.70911
FMNH233824	PWW.3355.SkinEtOH	Skin	PWW.3355	Chiroptera	Rhinolophidae	Rhinolophus	clivosus	Insectivore	27	63.6	Ad	Female	Makueni	Chyulu	1062	Guano cave 3 Chyulu Hills National Park	Kenya	Makueni	Guano cave 3, Chyulu Hills National Park	S 02.33952 E 037.70911
FMNH233824	PWW.3355.FecalFTA	Gut	PWW.3355	Chiroptera	Rhinolophidae	Rhinolophus	clivosus	Insectivore	27	63.6	Ad	Female	Makueni	Chyulu	1062	Guano cave 3 Chyulu Hills National Park	Kenya	Makueni	Guano cave 3, Chyulu Hills National Park	S 02.33952 E 037.70911
FMNH233825	PWW.3357.TongueEtOH	Tongue	PWW.3357	Chiroptera	Rhinolophidae	Rhinolophus	eloquens	Insectivore	24	63.2	Ad	Male	Makueni	Chyulu	1062	Guano cave 3 Chyulu Hills National Park	Kenya	Makueni	Guano cave 3, Chyulu Hills National Park	S 02.33952 E 037.70911
FMNH233825	PWW.3357.SkinEtOH	Skin	PWW.3357	Chiroptera	Rhinolophidae	Rhinolophus	eloquens	Insectivore	24	63.2	Ad	Male	Makueni	Chyulu	1062	Guano cave 3 Chyulu Hills National Park	Kenya	Makueni	Guano cave 3, Chyulu Hills National Park	S 02.33952 E 037.70911
FMNH233825	PWW.3357.FecalFTA	Gut	PWW.3357	Chiroptera	Rhinolophidae	Rhinolophus	eloquens	Insectivore	24	63.2	Ad	Male	Makueni	Chyulu	1062	Guano cave 3 Chyulu Hills National Park	Kenya	Makueni	Guano cave 3, Chyulu Hills National Park	S 02.33952 E 037.70911
FMNH233823	PWW.3354.TongueEtOH	Tongue	PWW.3354	Chiroptera	Rhinolophidae	Rhinolophus	eloquens	Insectivore	NA	65.5	Ad	Male	Makueni	Chyulu	1062	Guano cave 3 Chyulu Hills National Park	Kenya	Makueni	Guano cave 3, Chyulu Hills National Park	S 02.33952 E 037.70911
FMNH233823	PWW.3354.SkinEtOH	Skin	PWW.3354	Chiroptera	Rhinolophidae	Rhinolophus	eloquens	Insectivore	NA	65.5	Ad	Male	Makueni	Chyulu	1062	Guano cave 3 Chyulu Hills National Park	Kenya	Makueni	Guano cave 3, Chyulu Hills National Park	S 02.33952 E 037.70911
FMNH233823	PWW.3354.FecalFTA	Gut	PWW.3354	Chiroptera	Rhinolophidae	Rhinolophus	eloquens	Insectivore	NA	65.5	Ad	Male	Makueni	Chyulu	1062	Guano cave 3 Chyulu Hills National Park	Kenya	Makueni	Guano cave 3, Chyulu Hills National Park	S 02.33952 E 037.70911
FMNH234789	PWW.3493.TongueEtOH	Tongue	PWW.3493	Chiroptera	Miniopteridae	Miniopterus	africanus	Insectivore	12	51.1	Ad	Male	Nakuru	Diatomite	1900	Diatomite cave Gilgil	Kenya	Nakuru	Diatomite cave, Gilgil	S 00.43010 E 036.17368
FMNH234789	PWW.3493.SkinEtOH	Skin	PWW.3493	Chiroptera	Miniopteridae	Miniopterus	africanus	Insectivore	12	51.1	Ad	Male	Nakuru	Diatomite	1900	Diatomite cave Gilgil	Kenya	Nakuru	Diatomite cave, Gilgil	S 00.43010 E 036.17368
FMNH234789	PWW.3493.FecalFTA	Gut	PWW.3493	Chiroptera	Miniopteridae	Miniopterus	africanus	Insectivore	12	51.1	Ad	Male	Nakuru	Diatomite	1900	Diatomite cave Gilgil	Kenya	Nakuru	Diatomite cave, Gilgil	S 00.43010 E 036.17368
FMNH234797	PWW.3502.TongueEtOH	Tongue	PWW.3502	Chiroptera	Miniopteridae	Miniopterus	africanus	Insectivore	11.5	51	Ad	Male	Nakuru	Diatomite	1900	Diatomite cave Gilgil	Kenya	Nakuru	Diatomite cave, Gilgil	S 00.43010 E 036.17368
FMNH234797	PWW.3502.SkinEtOH	Skin	PWW.3502	Chiroptera	Miniopteridae	Miniopterus	africanus	Insectivore	11.5	51	Ad	Male	Nakuru	Diatomite	1900	Diatomite cave Gilgil	Kenya	Nakuru	Diatomite cave, Gilgil	S 00.43010 E 036.17368
FMNH234797	PWW.3502.FecalFTA	Gut	PWW.3502	Chiroptera	Miniopteridae	Miniopterus	africanus	Insectivore	11.5	51	Ad	Male	Nakuru	Diatomite	1900	Diatomite cave Gilgil	Kenya	Nakuru	Diatomite cave, Gilgil	S 00.43010 E 036.17368
FMNH234791	PWW.3495.TongueEtOH	Tongue	PWW.3495	Chiroptera	Miniopteridae	Miniopterus	africanus	Insectivore	10.5	49.6	Ad	Female	Nakuru	Diatomite	1900	Diatomite cave Gilgil	Kenya	Nakuru	Diatomite cave, Gilgil	S 00.43010 E 036.17368
FMNH234791	PWW.3495.SkinEtOH	Skin	PWW.3495	Chiroptera	Miniopteridae	Miniopterus	africanus	Insectivore	10.5	49.6	Ad	Female	Nakuru	Diatomite	1900	Diatomite cave Gilgil	Kenya	Nakuru	Diatomite cave, Gilgil	S 00.43010 E 036.17368
FMNH234791	PWW.3495.FecalFTA	Gut	PWW.3495	Chiroptera	Miniopteridae	Miniopterus	africanus	Insectivore	10.5	49.6	Ad	Female	Nakuru	Diatomite	1900	Diatomite cave Gilgil	Kenya	Nakuru	Diatomite cave, Gilgil	S 00.43010 E 036.17368
FMNH234785	PWW.3481.TongueEtOH	Tongue	PWW.3481	Chiroptera	Miniopteridae	Miniopterus	africanus	Insectivore	12	49	Ad	Male	Nakuru	Diatomite	1900	Diatomite cave Gilgil	Kenya	Nakuru	Diatomite cave, Gilgil	S 00.43010 E 036.17368
FMNH234785	PWW.3481.SkinEtOH	Skin	PWW.3481	Chiroptera	Miniopteridae	Miniopterus	africanus	Insectivore	12	49	Ad	Male	Nakuru	Diatomite	1900	Diatomite cave Gilgil	Kenya	Nakuru	Diatomite cave, Gilgil	S 00.43010 E 036.17368
FMNH234785	PWW.3481.FecalFTA	Gut	PWW.3481	Chiroptera	Miniopteridae	Miniopterus	africanus	Insectivore	12	49	Ad	Male	Nakuru	Diatomite	1900	Diatomite cave Gilgil	Kenya	Nakuru	Diatomite cave, Gilgil	S 00.43010 E 036.17368
FMNH234795	PWW.3500.TongueEtOH	Tongue	PWW.3500	Chiroptera	Miniopteridae	Miniopterus	africanus	Insectivore	11	50	Ad	Female	Nakuru	Diatomite	1900	Diatomite cave Gilgil	Kenya	Nakuru	Diatomite cave, Gilgil	S 00.43010 E 036.17368
FMNH234795	PWW.3500.SkinEtOH	Skin	PWW.3500	Chiroptera	Miniopteridae	Miniopterus	africanus	Insectivore	11	50	Ad	Female	Nakuru	Diatomite	1900	Diatomite cave Gilgil	Kenya	Nakuru	Diatomite cave, Gilgil	S 00.43010 E 036.17368
FMNH234795	PWW.3500.FecalFTA	Gut	PWW.3500	Chiroptera	Miniopteridae	Miniopterus	africanus	Insectivore	11	50	Ad	Female	Nakuru	Diatomite	1900	Diatomite cave Gilgil	Kenya	Nakuru	Diatomite cave, Gilgil	S 00.43010 E 036.17368
FMNH234792	PWW.3497.TongueEtOH	Tongue	PWW.3497	Chiroptera	Miniopteridae	Miniopterus	africanus	Insectivore	14	50.4	Ad	Female	Nakuru	Diatomite	1900	Diatomite cave Gilgil	Kenya	Nakuru	Diatomite cave, Gilgil	S 00.43010 E 036.17368
FMNH234792	PWW.3497.SkinEtOH	Skin	PWW.3497	Chiroptera	Miniopteridae	Miniopterus	africanus	Insectivore	14	50.4	Ad	Female	Nakuru	Diatomite	1900	Diatomite cave Gilgil	Kenya	Nakuru	Diatomite cave, Gilgil	S 00.43010 E 036.17368
FMNH234792	PWW.3497.FecalFTA	Gut	PWW.3497	Chiroptera	Miniopteridae	Miniopterus	africanus	Insectivore	14	50.4	Ad	Female	Nakuru	Diatomite	1900	Diatomite cave Gilgil	Kenya	Nakuru	Diatomite cave, Gilgil	S 00.43010 E 036.17368
FMNH234790	PWW.3494.TongueEtOH	Tongue	PWW.3494	Chiroptera	Miniopteridae	Miniopterus	africanus	Insectivore	23.5	51.6	Ad	Female	Nakuru	Diatomite	1900	Diatomite cave Gilgil	Kenya	Nakuru	Diatomite cave, Gilgil	S 00.43010 E 036.17368
FMNH234790	PWW.3494.SkinEtOH	Skin	PWW.3494	Chiroptera	Miniopteridae	Miniopterus	africanus	Insectivore	23.5	51.6	Ad	Female	Nakuru	Diatomite	1900	Diatomite cave Gilgil	Kenya	Nakuru	Diatomite cave, Gilgil	S 00.43010 E 036.17368
FMNH234790	PWW.3494.FecalFTA	Gut	PWW.3494	Chiroptera	Miniopteridae	Miniopterus	africanus	Insectivore	23.5	51.6	Ad	Female	Nakuru	Diatomite	1900	Diatomite cave Gilgil	Kenya	Nakuru	Diatomite cave, Gilgil	S 00.43010 E 036.17368
FMNH234788	PWW.3492.TongueEtOH	Tongue	PWW.3492	Chiroptera	Miniopteridae	Miniopterus	africanus	Insectivore	14	50.3	Ad	Female	Nakuru	Diatomite	1900	Diatomite cave Gilgil	Kenya	Nakuru	Diatomite cave, Gilgil	S 00.43010 E 036.17368
FMNH234788	PWW.3492.SkinEtOH	Skin	PWW.3492	Chiroptera	Miniopteridae	Miniopterus	africanus	Insectivore	14	50.3	Ad	Female	Nakuru	Diatomite	1900	Diatomite cave Gilgil	Kenya	Nakuru	Diatomite cave, Gilgil	S 00.43010 E 036.17368
FMNH234788	PWW.3492.FecalFTA	Gut	PWW.3492	Chiroptera	Miniopteridae	Miniopterus	africanus	Insectivore	14	50.3	Ad	Female	Nakuru	Diatomite	1900	Diatomite cave Gilgil	Kenya	Nakuru	Diatomite cave, Gilgil	S 00.43010 E 036.17368
FMNH234794	PWW.3499.TongueEtOH	Tongue	PWW.3499	Chiroptera	Miniopteridae	Miniopterus	africanus	Insectivore	12.5	51	Ad	Female	Nakuru	Diatomite	1900	Diatomite cave Gilgil	Kenya	Nakuru	Diatomite cave, Gilgil	S 00.43010 E 036.17368
FMNH234794	PWW.3499.SkinEtOH	Skin	PWW.3499	Chiroptera	Miniopteridae	Miniopterus	africanus	Insectivore	12.5	51	Ad	Female	Nakuru	Diatomite	1900	Diatomite cave Gilgil	Kenya	Nakuru	Diatomite cave, Gilgil	S 00.43010 E 036.17368
FMNH234794	PWW.3499.FecalFTA	Gut	PWW.3499	Chiroptera	Miniopteridae	Miniopterus	africanus	Insectivore	12.5	51	Ad	Female	Nakuru	Diatomite	1900	Diatomite cave Gilgil	Kenya	Nakuru	Diatomite cave, Gilgil	S 00.43010 E 036.17368
FMNH234787	PWW.3491.TongueEtOH	Tongue	PWW.3491	Chiroptera	Miniopteridae	Miniopterus	africanus	Insectivore	13.5	50.4	Ad	Female	Nakuru	Diatomite	1900	Diatomite cave Gilgil	Kenya	Nakuru	Diatomite cave, Gilgil	S 00.43010 E 036.17368
FMNH234787	PWW.3491.SkinEtOH	Skin	PWW.3491	Chiroptera	Miniopteridae	Miniopterus	africanus	Insectivore	13.5	50.4	Ad	Female	Nakuru	Diatomite	1900	Diatomite cave Gilgil	Kenya	Nakuru	Diatomite cave, Gilgil	S 00.43010 E 036.17368
FMNH234787	PWW.3491.FecalFTA	Gut	PWW.3491	Chiroptera	Miniopteridae	Miniopterus	africanus	Insectivore	13.5	50.4	Ad	Female	Nakuru	Diatomite	1900	Diatomite cave Gilgil	Kenya	Nakuru	Diatomite cave, Gilgil	S 00.43010 E 036.17368
FMNH234786	PWW.3487.TongueEtOH	Tongue	PWW.3487	Chiroptera	Miniopteridae	Miniopterus	africanus	Insectivore	12	51.4	Ad	Male	Nakuru	Diatomite	1900	Diatomite cave Gilgil	Kenya	Nakuru	Diatomite cave, Gilgil	S 00.43010 E 036.17368
FMNH234786	PWW.3487.SkinEtOH	Skin	PWW.3487	Chiroptera	Miniopteridae	Miniopterus	africanus	Insectivore	12	51.4	Ad	Male	Nakuru	Diatomite	1900	Diatomite cave Gilgil	Kenya	Nakuru	Diatomite cave, Gilgil	S 00.43010 E 036.17368
FMNH234786	PWW.3487.FecalFTA	Gut	PWW.3487	Chiroptera	Miniopteridae	Miniopterus	africanus	Insectivore	12	51.4	Ad	Male	Nakuru	Diatomite	1900	Diatomite cave Gilgil	Kenya	Nakuru	Diatomite cave, Gilgil	S 00.43010 E 036.17368
FMNH234796	PWW.3501.TongueEtOH	Tongue	PWW.3501	Chiroptera	Miniopteridae	Miniopterus	africanus	Insectivore	13	51	Ad	Male	Nakuru	Diatomite	1900	Diatomite cave Gilgil	Kenya	Nakuru	Diatomite cave, Gilgil	S 00.43010 E 036.17368
FMNH234796	PWW.3501.SkinEtOH	Skin	PWW.3501	Chiroptera	Miniopteridae	Miniopterus	africanus	Insectivore	13	51	Ad	Male	Nakuru	Diatomite	1900	Diatomite cave Gilgil	Kenya	Nakuru	Diatomite cave, Gilgil	S 00.43010 E 036.17368
FMNH234796	PWW.3501.FecalFTA	Gut	PWW.3501	Chiroptera	Miniopteridae	Miniopterus	africanus	Insectivore	13	51	Ad	Male	Nakuru	Diatomite	1900	Diatomite cave Gilgil	Kenya	Nakuru	Diatomite cave, Gilgil	S 00.43010 E 036.17368
FMNH234793	PWW.3498.TongueEtOH	Tongue	PWW.3498	Chiroptera	Miniopteridae	Miniopterus	africanus	Insectivore	13.5	51.1	Ad	Female	Nakuru	Diatomite	1900	Diatomite cave Gilgil	Kenya	Nakuru	Diatomite cave, Gilgil	S 00.43010 E 036.17368
FMNH234793	PWW.3498.SkinEtOH	Skin	PWW.3498	Chiroptera	Miniopteridae	Miniopterus	africanus	Insectivore	13.5	51.1	Ad	Female	Nakuru	Diatomite	1900	Diatomite cave Gilgil	Kenya	Nakuru	Diatomite cave, Gilgil	S 00.43010 E 036.17368
FMNH234793	PWW.3498.FecalFTA	Gut	PWW.3498	Chiroptera	Miniopteridae	Miniopterus	africanus	Insectivore	13.5	51.1	Ad	Female	Nakuru	Diatomite	1900	Diatomite cave Gilgil	Kenya	Nakuru	Diatomite cave, Gilgil	S 00.43010 E 036.17368
FMNH233799	PWW.3461.TongueEtOH	Tongue	PWW.3461	Chiroptera	Rhinolophidae	Rhinolophus	eloquens	Insectivore	20.5	58	Ad	Male	Nakuru	Diatomite	1900	Diatomite cave Gilgil	Kenya	Nakuru	Diatomite cave, Gilgil	S 00.43010 E 036.17368
FMNH233799	PWW.3461.SkinEtOH	Skin	PWW.3461	Chiroptera	Rhinolophidae	Rhinolophus	eloquens	Insectivore	20.5	58	Ad	Male	Nakuru	Diatomite	1900	Diatomite cave Gilgil	Kenya	Nakuru	Diatomite cave, Gilgil	S 00.43010 E 036.17368
FMNH233799	PWW.3461.FecalFTA	Gut	PWW.3461	Chiroptera	Rhinolophidae	Rhinolophus	eloquens	Insectivore	20.5	58	Ad	Male	Nakuru	Diatomite	1900	Diatomite cave Gilgil	Kenya	Nakuru	Diatomite cave, Gilgil	S 00.43010 E 036.17368
FMNH233805	PWW.3478.TongueEtOH	Tongue	PWW.3478	Chiroptera	Rhinolophidae	Rhinolophus	eloquens	Insectivore	21	60	Ad	Male	Nakuru	Diatomite	1900	Diatomite cave Gilgil	Kenya	Nakuru	Diatomite cave, Gilgil	S 00.43010 E 036.17368
FMNH233805	PWW.3478.SkinEtOH	Skin	PWW.3478	Chiroptera	Rhinolophidae	Rhinolophus	eloquens	Insectivore	21	60	Ad	Male	Nakuru	Diatomite	1900	Diatomite cave Gilgil	Kenya	Nakuru	Diatomite cave, Gilgil	S 00.43010 E 036.17368
FMNH233805	PWW.3478.FecalFTA	Gut	PWW.3478	Chiroptera	Rhinolophidae	Rhinolophus	eloquens	Insectivore	21	60	Ad	Male	Nakuru	Diatomite	1900	Diatomite cave Gilgil	Kenya	Nakuru	Diatomite cave, Gilgil	S 00.43010 E 036.17368
FMNH233803	PWW.3476.TongueEtOH	Tongue	PWW.3476	Chiroptera	Rhinolophidae	Rhinolophus	eloquens	Insectivore	21.5	54	Ad	Male	Nakuru	Diatomite	1900	Diatomite cave Gilgil	Kenya	Nakuru	Diatomite cave, Gilgil	S 00.43010 E 036.17368
FMNH233803	PWW.3476.SkinEtOH	Skin	PWW.3476	Chiroptera	Rhinolophidae	Rhinolophus	eloquens	Insectivore	21.5	54	Ad	Male	Nakuru	Diatomite	1900	Diatomite cave Gilgil	Kenya	Nakuru	Diatomite cave, Gilgil	S 00.43010 E 036.17368
FMNH233803	PWW.3476.FecalFTA	Gut	PWW.3476	Chiroptera	Rhinolophidae	Rhinolophus	eloquens	Insectivore	21.5	54	Ad	Male	Nakuru	Diatomite	1900	Diatomite cave Gilgil	Kenya	Nakuru	Diatomite cave, Gilgil	S 00.43010 E 036.17368
FMNH233798	PWW.3460.TongueEtOH	Tongue	PWW.3460	Chiroptera	Rhinolophidae	Rhinolophus	eloquens	Insectivore	7.5	46	Ad	Female	Nakuru	Diatomite	1900	Diatomite cave Gilgil	Kenya	Nakuru	Diatomite cave, Gilgil	S 00.43010 E 036.17368
FMNH233798	PWW.3460.SkinEtOH	Skin	PWW.3460	Chiroptera	Rhinolophidae	Rhinolophus	eloquens	Insectivore	7.5	46	Ad	Female	Nakuru	Diatomite	1900	Diatomite cave Gilgil	Kenya	Nakuru	Diatomite cave, Gilgil	S 00.43010 E 036.17368
FMNH233798	PWW.3460.FecalFTA	Gut	PWW.3460	Chiroptera	Rhinolophidae	Rhinolophus	eloquens	Insectivore	7.5	46	Ad	Female	Nakuru	Diatomite	1900	Diatomite cave Gilgil	Kenya	Nakuru	Diatomite cave, Gilgil	S 00.43010 E 036.17368
FMNH233797	PWW.3459.TongueEtOH	Tongue	PWW.3459	Chiroptera	Rhinolophidae	Rhinolophus	eloquens	Insectivore	20	61	Ad	Male	Nakuru	Diatomite	1900	Diatomite cave Gilgil	Kenya	Nakuru	Diatomite cave, Gilgil	S 00.43010 E 036.17368
FMNH233797	PWW.3459.SkinEtOH	Skin	PWW.3459	Chiroptera	Rhinolophidae	Rhinolophus	eloquens	Insectivore	20	61	Ad	Male	Nakuru	Diatomite	1900	Diatomite cave Gilgil	Kenya	Nakuru	Diatomite cave, Gilgil	S 00.43010 E 036.17368
FMNH233797	PWW.3459.FecalFTA	Gut	PWW.3459	Chiroptera	Rhinolophidae	Rhinolophus	eloquens	Insectivore	20	61	Ad	Male	Nakuru	Diatomite	1900	Diatomite cave Gilgil	Kenya	Nakuru	Diatomite cave, Gilgil	S 00.43010 E 036.17368
FMNH233807	PWW.3490.TongueEtOH	Tongue	PWW.3490	Chiroptera	Rhinolophidae	Rhinolophus	eloquens	Insectivore	28.5	57.1	Ad	Male	Nakuru	Diatomite	1900	Diatomite cave Gilgil	Kenya	Nakuru	Diatomite cave, Gilgil	S 00.43010 E 036.17368
FMNH233807	PWW.3490.SkinEtOH	Skin	PWW.3490	Chiroptera	Rhinolophidae	Rhinolophus	eloquens	Insectivore	28.5	57.1	Ad	Male	Nakuru	Diatomite	1900	Diatomite cave Gilgil	Kenya	Nakuru	Diatomite cave, Gilgil	S 00.43010 E 036.17368
FMNH233807	PWW.3490.FecalFTA	Gut	PWW.3490	Chiroptera	Rhinolophidae	Rhinolophus	eloquens	Insectivore	28.5	57.1	Ad	Male	Nakuru	Diatomite	1900	Diatomite cave Gilgil	Kenya	Nakuru	Diatomite cave, Gilgil	S 00.43010 E 036.17368
FMNH233806	PWW.3479.TongueEtOH	Tongue	PWW.3479	Chiroptera	Rhinolophidae	Rhinolophus	eloquens	Insectivore	19.5	59.3	Ad	Male	Nakuru	Diatomite	1900	Diatomite cave Gilgil	Kenya	Nakuru	Diatomite cave, Gilgil	S 00.43010 E 036.17368
FMNH233806	PWW.3479.SkinEtOH	Skin	PWW.3479	Chiroptera	Rhinolophidae	Rhinolophus	eloquens	Insectivore	19.5	59.3	Ad	Male	Nakuru	Diatomite	1900	Diatomite cave Gilgil	Kenya	Nakuru	Diatomite cave, Gilgil	S 00.43010 E 036.17368
FMNH233806	PWW.3479.FecalFTA	Gut	PWW.3479	Chiroptera	Rhinolophidae	Rhinolophus	eloquens	Insectivore	19.5	59.3	Ad	Male	Nakuru	Diatomite	1900	Diatomite cave Gilgil	Kenya	Nakuru	Diatomite cave, Gilgil	S 00.43010 E 036.17368
FMNH233804	PWW.3477.TongueEtOH	Tongue	PWW.3477	Chiroptera	Rhinolophidae	Rhinolophus	eloquens	Insectivore	21	60	Ad	Male	Nakuru	Diatomite	1900	Diatomite cave Gilgil	Kenya	Nakuru	Diatomite cave, Gilgil	S 00.43010 E 036.17368
FMNH233804	PWW.3477.SkinEtOH	Skin	PWW.3477	Chiroptera	Rhinolophidae	Rhinolophus	eloquens	Insectivore	21	60	Ad	Male	Nakuru	Diatomite	1900	Diatomite cave Gilgil	Kenya	Nakuru	Diatomite cave, Gilgil	S 00.43010 E 036.17368
FMNH233804	PWW.3477.FecalFTA	Gut	PWW.3477	Chiroptera	Rhinolophidae	Rhinolophus	eloquens	Insectivore	21	60	Ad	Male	Nakuru	Diatomite	1900	Diatomite cave Gilgil	Kenya	Nakuru	Diatomite cave, Gilgil	S 00.43010 E 036.17368
FMNH233802	PWW.3465.TongueEtOH	Tongue	PWW.3465	Chiroptera	Rhinolophidae	Rhinolophus	eloquens	Insectivore	23.5	61	Ad	Female	Nakuru	Diatomite	1900	Diatomite cave Gilgil	Kenya	Nakuru	Diatomite cave, Gilgil	S 00.43010 E 036.17368
FMNH233802	PWW.3465.SkinEtOH	Skin	PWW.3465	Chiroptera	Rhinolophidae	Rhinolophus	eloquens	Insectivore	23.5	61	Ad	Female	Nakuru	Diatomite	1900	Diatomite cave Gilgil	Kenya	Nakuru	Diatomite cave, Gilgil	S 00.43010 E 036.17368
FMNH233802	PWW.3465.FecalFTA	Gut	PWW.3465	Chiroptera	Rhinolophidae	Rhinolophus	eloquens	Insectivore	23.5	61	Ad	Female	Nakuru	Diatomite	1900	Diatomite cave Gilgil	Kenya	Nakuru	Diatomite cave, Gilgil	S 00.43010 E 036.17368
FMNH233801	PWW.3463.TongueEtOH	Tongue	PWW.3463	Chiroptera	Rhinolophidae	Rhinolophus	eloquens	Insectivore	18	58	Ad	Male	Nakuru	Diatomite	1900	Diatomite cave Gilgil	Kenya	Nakuru	Diatomite cave, Gilgil	S 00.43010 E 036.17368
FMNH233801	PWW.3463.SkinEtOH	Skin	PWW.3463	Chiroptera	Rhinolophidae	Rhinolophus	eloquens	Insectivore	18	58	Ad	Male	Nakuru	Diatomite	1900	Diatomite cave Gilgil	Kenya	Nakuru	Diatomite cave, Gilgil	S 00.43010 E 036.17368
FMNH233801	PWW.3463.FecalFTA	Gut	PWW.3463	Chiroptera	Rhinolophidae	Rhinolophus	eloquens	Insectivore	18	58	Ad	Male	Nakuru	Diatomite	1900	Diatomite cave Gilgil	Kenya	Nakuru	Diatomite cave, Gilgil	S 00.43010 E 036.17368
FMNH233800	PWW.3462.TongueEtOH	Tongue	PWW.3462	Chiroptera	Rhinolophidae	Rhinolophus	eloquens	Insectivore	21.5	59	Ad	Male	Nakuru	Diatomite	1900	Diatomite cave Gilgil	Kenya	Nakuru	Diatomite cave, Gilgil	S 00.43010 E 036.17368
FMNH233800	PWW.3462.SkinEtOH	Skin	PWW.3462	Chiroptera	Rhinolophidae	Rhinolophus	eloquens	Insectivore	21.5	59	Ad	Male	Nakuru	Diatomite	1900	Diatomite cave Gilgil	Kenya	Nakuru	Diatomite cave, Gilgil	S 00.43010 E 036.17368
FMNH233800	PWW.3462.FecalFTA	Gut	PWW.3462	Chiroptera	Rhinolophidae	Rhinolophus	eloquens	Insectivore	21.5	59	Ad	Male	Nakuru	Diatomite	1900	Diatomite cave Gilgil	Kenya	Nakuru	Diatomite cave, Gilgil	S 00.43010 E 036.17368
FMNH233886	PWW.3468.TongueEtOH	Tongue	PWW.3468	Chiroptera	Rhinolophidae	Rhinolophus	landeri	Insectivore	8	44	Ad	Female	Nakuru	Diatomite	1900	Diatomite cave Gilgil	Kenya	Nakuru	Diatomite cave, Gilgil	S 00.43010 E 036.17368
FMNH233886	PWW.3468.SkinEtOH	Skin	PWW.3468	Chiroptera	Rhinolophidae	Rhinolophus	landeri	Insectivore	8	44	Ad	Female	Nakuru	Diatomite	1900	Diatomite cave Gilgil	Kenya	Nakuru	Diatomite cave, Gilgil	S 00.43010 E 036.17368
FMNH233886	PWW.3468.FecalFTA	Gut	PWW.3468	Chiroptera	Rhinolophidae	Rhinolophus	landeri	Insectivore	8	44	Ad	Female	Nakuru	Diatomite	1900	Diatomite cave Gilgil	Kenya	Nakuru	Diatomite cave, Gilgil	S 00.43010 E 036.17368
FMNH233893	PWW.3475.TongueEtOH	Tongue	PWW.3475	Chiroptera	Rhinolophidae	Rhinolophus	landeri	Insectivore	8	46	Ad	Female	Nakuru	Diatomite	1900	Diatomite cave Gilgil	Kenya	Nakuru	Diatomite cave, Gilgil	S 00.43010 E 036.17368
FMNH233893	PWW.3475.SkinEtOH	Skin	PWW.3475	Chiroptera	Rhinolophidae	Rhinolophus	landeri	Insectivore	8	46	Ad	Female	Nakuru	Diatomite	1900	Diatomite cave Gilgil	Kenya	Nakuru	Diatomite cave, Gilgil	S 00.43010 E 036.17368
FMNH233893	PWW.3475.FecalFTA	Gut	PWW.3475	Chiroptera	Rhinolophidae	Rhinolophus	landeri	Insectivore	8	46	Ad	Female	Nakuru	Diatomite	1900	Diatomite cave Gilgil	Kenya	Nakuru	Diatomite cave, Gilgil	S 00.43010 E 036.17368
FMNH233892	PWW.3474.TongueEtOH	Tongue	PWW.3474	Chiroptera	Rhinolophidae	Rhinolophus	landeri	Insectivore	7.5	44	Ad	Male	Nakuru	Diatomite	1900	Diatomite cave Gilgil	Kenya	Nakuru	Diatomite cave, Gilgil	S 00.43010 E 036.17368
FMNH233892	PWW.3474.SkinEtOH	Skin	PWW.3474	Chiroptera	Rhinolophidae	Rhinolophus	landeri	Insectivore	7.5	44	Ad	Male	Nakuru	Diatomite	1900	Diatomite cave Gilgil	Kenya	Nakuru	Diatomite cave, Gilgil	S 00.43010 E 036.17368
FMNH233892	PWW.3474.FecalFTA	Gut	PWW.3474	Chiroptera	Rhinolophidae	Rhinolophus	landeri	Insectivore	7.5	44	Ad	Male	Nakuru	Diatomite	1900	Diatomite cave Gilgil	Kenya	Nakuru	Diatomite cave, Gilgil	S 00.43010 E 036.17368
FMNH233891	PWW.3473.TongueEtOH	Tongue	PWW.3473	Chiroptera	Rhinolophidae	Rhinolophus	landeri	Insectivore	7.5	47	Ad	Male	Nakuru	Diatomite	1900	Diatomite cave Gilgil	Kenya	Nakuru	Diatomite cave, Gilgil	S 00.43010 E 036.17368
FMNH233891	PWW.3473.SkinEtOH	Skin	PWW.3473	Chiroptera	Rhinolophidae	Rhinolophus	landeri	Insectivore	7.5	47	Ad	Male	Nakuru	Diatomite	1900	Diatomite cave Gilgil	Kenya	Nakuru	Diatomite cave, Gilgil	S 00.43010 E 036.17368
FMNH233891	PWW.3473.FecalFTA	Gut	PWW.3473	Chiroptera	Rhinolophidae	Rhinolophus	landeri	Insectivore	7.5	47	Ad	Male	Nakuru	Diatomite	1900	Diatomite cave Gilgil	Kenya	Nakuru	Diatomite cave, Gilgil	S 00.43010 E 036.17368
FMNH233890	PWW.3472.TongueEtOH	Tongue	PWW.3472	Chiroptera	Rhinolophidae	Rhinolophus	landeri	Insectivore	8	46	Ad	Male	Nakuru	Diatomite	1900	Diatomite cave Gilgil	Kenya	Nakuru	Diatomite cave, Gilgil	S 00.43010 E 036.17368
FMNH233890	PWW.3472.SkinEtOH	Skin	PWW.3472	Chiroptera	Rhinolophidae	Rhinolophus	landeri	Insectivore	8	46	Ad	Male	Nakuru	Diatomite	1900	Diatomite cave Gilgil	Kenya	Nakuru	Diatomite cave, Gilgil	S 00.43010 E 036.17368
FMNH233890	PWW.3472.FecalFTA	Gut	PWW.3472	Chiroptera	Rhinolophidae	Rhinolophus	landeri	Insectivore	8	46	Ad	Male	Nakuru	Diatomite	1900	Diatomite cave Gilgil	Kenya	Nakuru	Diatomite cave, Gilgil	S 00.43010 E 036.17368
FMNH233889	PWW.3471.TongueEtOH	Tongue	PWW.3471	Chiroptera	Rhinolophidae	Rhinolophus	landeri	Insectivore	7.5	45	Ad	Female	Nakuru	Diatomite	1900	Diatomite cave Gilgil	Kenya	Nakuru	Diatomite cave, Gilgil	S 00.43010 E 036.17368
FMNH233889	PWW.3471.SkinEtOH	Skin	PWW.3471	Chiroptera	Rhinolophidae	Rhinolophus	landeri	Insectivore	7.5	45	Ad	Female	Nakuru	Diatomite	1900	Diatomite cave Gilgil	Kenya	Nakuru	Diatomite cave, Gilgil	S 00.43010 E 036.17368
FMNH233889	PWW.3471.FecalFTA	Gut	PWW.3471	Chiroptera	Rhinolophidae	Rhinolophus	landeri	Insectivore	7.5	45	Ad	Female	Nakuru	Diatomite	1900	Diatomite cave Gilgil	Kenya	Nakuru	Diatomite cave, Gilgil	S 00.43010 E 036.17368
FMNH233888	PWW.3470.TongueEtOH	Tongue	PWW.3470	Chiroptera	Rhinolophidae	Rhinolophus	landeri	Insectivore	7.5	46	Ad	Male	Nakuru	Diatomite	1900	Diatomite cave Gilgil	Kenya	Nakuru	Diatomite cave, Gilgil	S 00.43010 E 036.17368
FMNH233888	PWW.3470.SkinEtOH	Skin	PWW.3470	Chiroptera	Rhinolophidae	Rhinolophus	landeri	Insectivore	7.5	46	Ad	Male	Nakuru	Diatomite	1900	Diatomite cave Gilgil	Kenya	Nakuru	Diatomite cave, Gilgil	S 00.43010 E 036.17368
FMNH233888	PWW.3470.FecalFTA	Gut	PWW.3470	Chiroptera	Rhinolophidae	Rhinolophus	landeri	Insectivore	7.5	46	Ad	Male	Nakuru	Diatomite	1900	Diatomite cave Gilgil	Kenya	Nakuru	Diatomite cave, Gilgil	S 00.43010 E 036.17368
FMNH233887	PWW.3469.TongueEtOH	Tongue	PWW.3469	Chiroptera	Rhinolophidae	Rhinolophus	landeri	Insectivore	7.5	46	Ad	Female	Nakuru	Diatomite	1900	Diatomite cave Gilgil	Kenya	Nakuru	Diatomite cave, Gilgil	S 00.43010 E 036.17368
FMNH233887	PWW.3469.SkinEtOH	Skin	PWW.3469	Chiroptera	Rhinolophidae	Rhinolophus	landeri	Insectivore	7.5	46	Ad	Female	Nakuru	Diatomite	1900	Diatomite cave Gilgil	Kenya	Nakuru	Diatomite cave, Gilgil	S 00.43010 E 036.17368
FMNH233887	PWW.3469.FecalFTA	Gut	PWW.3469	Chiroptera	Rhinolophidae	Rhinolophus	landeri	Insectivore	7.5	46	Ad	Female	Nakuru	Diatomite	1900	Diatomite cave Gilgil	Kenya	Nakuru	Diatomite cave, Gilgil	S 00.43010 E 036.17368
FMNH233885	PWW.3467.TongueEtOH	Tongue	PWW.3467	Chiroptera	Rhinolophidae	Rhinolophus	landeri	Insectivore	8	49	Ad	Male	Nakuru	Diatomite	1900	Diatomite cave Gilgil	Kenya	Nakuru	Diatomite cave, Gilgil	S 00.43010 E 036.17368
FMNH233885	PWW.3467.SkinEtOH	Skin	PWW.3467	Chiroptera	Rhinolophidae	Rhinolophus	landeri	Insectivore	8	49	Ad	Male	Nakuru	Diatomite	1900	Diatomite cave Gilgil	Kenya	Nakuru	Diatomite cave, Gilgil	S 00.43010 E 036.17368
FMNH233885	PWW.3467.FecalFTA	Gut	PWW.3467	Chiroptera	Rhinolophidae	Rhinolophus	landeri	Insectivore	8	49	Ad	Male	Nakuru	Diatomite	1900	Diatomite cave Gilgil	Kenya	Nakuru	Diatomite cave, Gilgil	S 00.43010 E 036.17368
FMNH233884	PWW.3466.TongueEtOH	Tongue	PWW.3466	Chiroptera	Rhinolophidae	Rhinolophus	landeri	Insectivore	7.5	45	Ad	Male	Nakuru	Diatomite	1900	Diatomite cave Gilgil	Kenya	Nakuru	Diatomite cave, Gilgil	S 00.43010 E 036.17368
FMNH233884	PWW.3466.SkinEtOH	Skin	PWW.3466	Chiroptera	Rhinolophidae	Rhinolophus	landeri	Insectivore	7.5	45	Ad	Male	Nakuru	Diatomite	1900	Diatomite cave Gilgil	Kenya	Nakuru	Diatomite cave, Gilgil	S 00.43010 E 036.17368
FMNH233884	PWW.3466.FecalFTA	Gut	PWW.3466	Chiroptera	Rhinolophidae	Rhinolophus	landeri	Insectivore	7.5	45	Ad	Male	Nakuru	Diatomite	1900	Diatomite cave Gilgil	Kenya	Nakuru	Diatomite cave, Gilgil	S 00.43010 E 036.17368
FMNH233883	PWW.3464.TongueEtOH	Tongue	PWW.3464	Chiroptera	Rhinolophidae	Rhinolophus	landeri	Insectivore	7.5	45	Ad	Male	Nakuru	Diatomite	1900	Diatomite cave Gilgil	Kenya	Nakuru	Diatomite cave, Gilgil	S 00.43010 E 036.17368
FMNH233883	PWW.3464.SkinEtOH	Skin	PWW.3464	Chiroptera	Rhinolophidae	Rhinolophus	landeri	Insectivore	7.5	45	Ad	Male	Nakuru	Diatomite	1900	Diatomite cave Gilgil	Kenya	Nakuru	Diatomite cave, Gilgil	S 00.43010 E 036.17368
FMNH233883	PWW.3464.FecalFTA	Gut	PWW.3464	Chiroptera	Rhinolophidae	Rhinolophus	landeri	Insectivore	7.5	45	Ad	Male	Nakuru	Diatomite	1900	Diatomite cave Gilgil	Kenya	Nakuru	Diatomite cave, Gilgil	S 00.43010 E 036.17368
FMNH234904	PWW.3505.TongueEtOH	Tongue	PWW.3505	Chiroptera	Miniopteridae	Miniopterus	natalensis	Insectivore	9	44.5	Ad	Unknown	Nakuru	Diatomite	1900	Diatomite cave Gilgil	Kenya	Nakuru	Diatomite cave, Gilgil	S 00.43010 E 036.17368
FMNH234904	PWW.3505.SkinEtOH	Skin	PWW.3505	Chiroptera	Miniopteridae	Miniopterus	natalensis	Insectivore	9	44.5	Ad	Unknown	Nakuru	Diatomite	1900	Diatomite cave Gilgil	Kenya	Nakuru	Diatomite cave, Gilgil	S 00.43010 E 036.17368
FMNH234904	PWW.3505.FecalFTA	Gut	PWW.3505	Chiroptera	Miniopteridae	Miniopterus	natalensis	Insectivore	9	44.5	Ad	Unknown	Nakuru	Diatomite	1900	Diatomite cave Gilgil	Kenya	Nakuru	Diatomite cave, Gilgil	S 00.43010 E 036.17368
FMNH234896	PWW.3484.TongueEtOH	Tongue	PWW.3484	Chiroptera	Miniopteridae	Miniopterus	natalensis	Insectivore	8.5	46	Ad	Male	Nakuru	Diatomite	1900	Diatomite cave Gilgil	Kenya	Nakuru	Diatomite cave, Gilgil	S 00.43010 E 036.17368
FMNH234896	PWW.3484.SkinEtOH	Skin	PWW.3484	Chiroptera	Miniopteridae	Miniopterus	natalensis	Insectivore	8.5	46	Ad	Male	Nakuru	Diatomite	1900	Diatomite cave Gilgil	Kenya	Nakuru	Diatomite cave, Gilgil	S 00.43010 E 036.17368
FMNH234896	PWW.3484.FecalFTA	Gut	PWW.3484	Chiroptera	Miniopteridae	Miniopterus	natalensis	Insectivore	8.5	46	Ad	Male	Nakuru	Diatomite	1900	Diatomite cave Gilgil	Kenya	Nakuru	Diatomite cave, Gilgil	S 00.43010 E 036.17368
FMNH234901	PWW.3496.TongueEtOH	Tongue	PWW.3496	Chiroptera	Miniopteridae	Miniopterus	natalensis	Insectivore	8.5	46.2	Ad	Female	Nakuru	Diatomite	1900	Diatomite cave Gilgil	Kenya	Nakuru	Diatomite cave, Gilgil	S 00.43010 E 036.17368
FMNH234901	PWW.3496.SkinEtOH	Skin	PWW.3496	Chiroptera	Miniopteridae	Miniopterus	natalensis	Insectivore	8.5	46.2	Ad	Female	Nakuru	Diatomite	1900	Diatomite cave Gilgil	Kenya	Nakuru	Diatomite cave, Gilgil	S 00.43010 E 036.17368
FMNH234901	PWW.3496.FecalFTA	Gut	PWW.3496	Chiroptera	Miniopteridae	Miniopterus	natalensis	Insectivore	8.5	46.2	Ad	Female	Nakuru	Diatomite	1900	Diatomite cave Gilgil	Kenya	Nakuru	Diatomite cave, Gilgil	S 00.43010 E 036.17368
FMNH234900	PWW.3489.TongueEtOH	Tongue	PWW.3489	Chiroptera	Miniopteridae	Miniopterus	natalensis	Insectivore	8.5	45.9	Ad	Male	Nakuru	Diatomite	1900	Diatomite cave Gilgil	Kenya	Nakuru	Diatomite cave, Gilgil	S 00.43010 E 036.17368
FMNH234900	PWW.3489.SkinEtOH	Skin	PWW.3489	Chiroptera	Miniopteridae	Miniopterus	natalensis	Insectivore	8.5	45.9	Ad	Male	Nakuru	Diatomite	1900	Diatomite cave Gilgil	Kenya	Nakuru	Diatomite cave, Gilgil	S 00.43010 E 036.17368
FMNH234900	PWW.3489.FecalFTA	Gut	PWW.3489	Chiroptera	Miniopteridae	Miniopterus	natalensis	Insectivore	8.5	45.9	Ad	Male	Nakuru	Diatomite	1900	Diatomite cave Gilgil	Kenya	Nakuru	Diatomite cave, Gilgil	S 00.43010 E 036.17368
FMNH234894	PWW.3482.TongueEtOH	Tongue	PWW.3482	Chiroptera	Miniopteridae	Miniopterus	natalensis	Insectivore	8	43.9	Ad	Male	Nakuru	Diatomite	1900	Diatomite cave Gilgil	Kenya	Nakuru	Diatomite cave, Gilgil	S 00.43010 E 036.17368
FMNH234894	PWW.3482.SkinEtOH	Skin	PWW.3482	Chiroptera	Miniopteridae	Miniopterus	natalensis	Insectivore	8	43.9	Ad	Male	Nakuru	Diatomite	1900	Diatomite cave Gilgil	Kenya	Nakuru	Diatomite cave, Gilgil	S 00.43010 E 036.17368
FMNH234894	PWW.3482.FecalFTA	Gut	PWW.3482	Chiroptera	Miniopteridae	Miniopterus	natalensis	Insectivore	8	43.9	Ad	Male	Nakuru	Diatomite	1900	Diatomite cave Gilgil	Kenya	Nakuru	Diatomite cave, Gilgil	S 00.43010 E 036.17368
FMNH234893	PWW.3480.TongueEtOH	Tongue	PWW.3480	Chiroptera	Miniopteridae	Miniopterus	natalensis	Insectivore	9	45.3	Ad	Male	Nakuru	Diatomite	1900	Diatomite cave Gilgil	Kenya	Nakuru	Diatomite cave, Gilgil	S 00.43010 E 036.17368
FMNH234893	PWW.3480.SkinEtOH	Skin	PWW.3480	Chiroptera	Miniopteridae	Miniopterus	natalensis	Insectivore	9	45.3	Ad	Male	Nakuru	Diatomite	1900	Diatomite cave Gilgil	Kenya	Nakuru	Diatomite cave, Gilgil	S 00.43010 E 036.17368
FMNH234893	PWW.3480.FecalFTA	Gut	PWW.3480	Chiroptera	Miniopteridae	Miniopterus	natalensis	Insectivore	9	45.3	Ad	Male	Nakuru	Diatomite	1900	Diatomite cave Gilgil	Kenya	Nakuru	Diatomite cave, Gilgil	S 00.43010 E 036.17368
FMNH234899	PWW.3488.TongueEtOH	Tongue	PWW.3488	Chiroptera	Miniopteridae	Miniopterus	natalensis	Insectivore	7.5	46.3	Ad	Female	Nakuru	Diatomite	1900	Diatomite cave Gilgil	Kenya	Nakuru	Diatomite cave, Gilgil	S 00.43010 E 036.17368
FMNH234899	PWW.3488.SkinEtOH	Skin	PWW.3488	Chiroptera	Miniopteridae	Miniopterus	natalensis	Insectivore	7.5	46.3	Ad	Female	Nakuru	Diatomite	1900	Diatomite cave Gilgil	Kenya	Nakuru	Diatomite cave, Gilgil	S 00.43010 E 036.17368
FMNH234899	PWW.3488.FecalFTA	Gut	PWW.3488	Chiroptera	Miniopteridae	Miniopterus	natalensis	Insectivore	7.5	46.3	Ad	Female	Nakuru	Diatomite	1900	Diatomite cave Gilgil	Kenya	Nakuru	Diatomite cave, Gilgil	S 00.43010 E 036.17368
FMNH234898	PWW.3486.TongueEtOH	Tongue	PWW.3486	Chiroptera	Miniopteridae	Miniopterus	natalensis	Insectivore	7.5	45.3	Ad	Female	Nakuru	Diatomite	1900	Diatomite cave Gilgil	Kenya	Nakuru	Diatomite cave, Gilgil	S 00.43010 E 036.17368
FMNH234898	PWW.3486.SkinEtOH	Skin	PWW.3486	Chiroptera	Miniopteridae	Miniopterus	natalensis	Insectivore	7.5	45.3	Ad	Female	Nakuru	Diatomite	1900	Diatomite cave Gilgil	Kenya	Nakuru	Diatomite cave, Gilgil	S 00.43010 E 036.17368
FMNH234898	PWW.3486.FecalFTA	Gut	PWW.3486	Chiroptera	Miniopteridae	Miniopterus	natalensis	Insectivore	7.5	45.3	Ad	Female	Nakuru	Diatomite	1900	Diatomite cave Gilgil	Kenya	Nakuru	Diatomite cave, Gilgil	S 00.43010 E 036.17368
FMNH234902	PWW.3503.TongueEtOH	Tongue	PWW.3503	Chiroptera	Miniopteridae	Miniopterus	natalensis	Insectivore	8.5	43	Ad	Female	Nakuru	Diatomite	1900	Diatomite cave Gilgil	Kenya	Nakuru	Diatomite cave, Gilgil	S 00.43010 E 036.17368
FMNH234902	PWW.3503.SkinEtOH	Skin	PWW.3503	Chiroptera	Miniopteridae	Miniopterus	natalensis	Insectivore	8.5	43	Ad	Female	Nakuru	Diatomite	1900	Diatomite cave Gilgil	Kenya	Nakuru	Diatomite cave, Gilgil	S 00.43010 E 036.17368
FMNH234902	PWW.3503.FecalFTA	Gut	PWW.3503	Chiroptera	Miniopteridae	Miniopterus	natalensis	Insectivore	8.5	43	Ad	Female	Nakuru	Diatomite	1900	Diatomite cave Gilgil	Kenya	Nakuru	Diatomite cave, Gilgil	S 00.43010 E 036.17368
FMNH234895	PWW.3483.TongueEtOH	Tongue	PWW.3483	Chiroptera	Miniopteridae	Miniopterus	natalensis	Insectivore	8	45.1	Ad	Male	Nakuru	Diatomite	1900	Diatomite cave Gilgil	Kenya	Nakuru	Diatomite cave, Gilgil	S 00.43010 E 036.17368
FMNH234895	PWW.3483.SkinEtOH	Skin	PWW.3483	Chiroptera	Miniopteridae	Miniopterus	natalensis	Insectivore	8	45.1	Ad	Male	Nakuru	Diatomite	1900	Diatomite cave Gilgil	Kenya	Nakuru	Diatomite cave, Gilgil	S 00.43010 E 036.17368
FMNH234895	PWW.3483.FecalFTA	Gut	PWW.3483	Chiroptera	Miniopteridae	Miniopterus	natalensis	Insectivore	8	45.1	Ad	Male	Nakuru	Diatomite	1900	Diatomite cave Gilgil	Kenya	Nakuru	Diatomite cave, Gilgil	S 00.43010 E 036.17368
FMNH234903	PWW.3504.TongueEtOH	Tongue	PWW.3504	Chiroptera	Miniopteridae	Miniopterus	natalensis	Insectivore	9.5	43.9	Ad	Male	Nakuru	Diatomite	1900	Diatomite cave Gilgil	Kenya	Nakuru	Diatomite cave, Gilgil	S 00.43010 E 036.17368
FMNH234903	PWW.3504.SkinEtOH	Skin	PWW.3504	Chiroptera	Miniopteridae	Miniopterus	natalensis	Insectivore	9.5	43.9	Ad	Male	Nakuru	Diatomite	1900	Diatomite cave Gilgil	Kenya	Nakuru	Diatomite cave, Gilgil	S 00.43010 E 036.17368
FMNH234903	PWW.3504.FecalFTA	Gut	PWW.3504	Chiroptera	Miniopteridae	Miniopterus	natalensis	Insectivore	9.5	43.9	Ad	Male	Nakuru	Diatomite	1900	Diatomite cave Gilgil	Kenya	Nakuru	Diatomite cave, Gilgil	S 00.43010 E 036.17368
FMNH234897	PWW.3485.TongueEtOH	Tongue	PWW.3485	Chiroptera	Miniopteridae	Miniopterus	natalensis	Insectivore	8	46.8	Ad	Male	Nakuru	Diatomite	1900	Diatomite cave Gilgil	Kenya	Nakuru	Diatomite cave, Gilgil	S 00.43010 E 036.17368
FMNH234897	PWW.3485.SkinEtOH	Skin	PWW.3485	Chiroptera	Miniopteridae	Miniopterus	natalensis	Insectivore	8	46.8	Ad	Male	Nakuru	Diatomite	1900	Diatomite cave Gilgil	Kenya	Nakuru	Diatomite cave, Gilgil	S 00.43010 E 036.17368
FMNH234897	PWW.3485.FecalFTA	Gut	PWW.3485	Chiroptera	Miniopteridae	Miniopterus	natalensis	Insectivore	8	46.8	Ad	Male	Nakuru	Diatomite	1900	Diatomite cave Gilgil	Kenya	Nakuru	Diatomite cave, Gilgil	S 00.43010 E 036.17368
FMNH234784	PWW.3448.TongueEtOH	Tongue	PWW.3448	Chiroptera	Miniopteridae	Miniopterus	africanus	Insectivore	15.5	47	Ad	Female	Nakuru	Kariandusi	1856	Kariandusi mines Gilgil	Kenya	Nakuru	Kariandusi mines, Gilgil	S 00.45143 E 036.28194
FMNH234784	PWW.3448.SkinEtOH	Skin	PWW.3448	Chiroptera	Miniopteridae	Miniopterus	africanus	Insectivore	15.5	47	Ad	Female	Nakuru	Kariandusi	1856	Kariandusi mines Gilgil	Kenya	Nakuru	Kariandusi mines, Gilgil	S 00.45143 E 036.28194
FMNH234784	PWW.3448.FecalFTA	Gut	PWW.3448	Chiroptera	Miniopteridae	Miniopterus	africanus	Insectivore	15.5	47	Ad	Female	Nakuru	Kariandusi	1856	Kariandusi mines Gilgil	Kenya	Nakuru	Kariandusi mines, Gilgil	S 00.45143 E 036.28194
FMNH233882	PWW.3447.TongueEtOH	Tongue	PWW.3447	Chiroptera	Rhinolophidae	Rhinolophus	landeri	Insectivore	8	46	Ad	Female	Nakuru	Kariandusi	1856	Kariandusi mines Gilgil	Kenya	Nakuru	Kariandusi mines, Gilgil	S 00.45143 E 036.28194
FMNH233882	PWW.3447.SkinEtOH	Skin	PWW.3447	Chiroptera	Rhinolophidae	Rhinolophus	landeri	Insectivore	8	46	Ad	Female	Nakuru	Kariandusi	1856	Kariandusi mines Gilgil	Kenya	Nakuru	Kariandusi mines, Gilgil	S 00.45143 E 036.28194
FMNH233882	PWW.3447.FecalFTA	Gut	PWW.3447	Chiroptera	Rhinolophidae	Rhinolophus	landeri	Insectivore	8	46	Ad	Female	Nakuru	Kariandusi	1856	Kariandusi mines Gilgil	Kenya	Nakuru	Kariandusi mines, Gilgil	S 00.45143 E 036.28194
FMNH233881	PWW.3446.TongueEtOH	Tongue	PWW.3446	Chiroptera	Rhinolophidae	Rhinolophus	landeri	Insectivore	7	46	Ad	Female	Nakuru	Kariandusi	1856	Kariandusi mines Gilgil	Kenya	Nakuru	Kariandusi mines, Gilgil	S 00.45143 E 036.28194
FMNH233881	PWW.3446.SkinEtOH	Skin	PWW.3446	Chiroptera	Rhinolophidae	Rhinolophus	landeri	Insectivore	7	46	Ad	Female	Nakuru	Kariandusi	1856	Kariandusi mines Gilgil	Kenya	Nakuru	Kariandusi mines, Gilgil	S 00.45143 E 036.28194
FMNH233881	PWW.3446.FecalFTA	Gut	PWW.3446	Chiroptera	Rhinolophidae	Rhinolophus	landeri	Insectivore	7	46	Ad	Female	Nakuru	Kariandusi	1856	Kariandusi mines Gilgil	Kenya	Nakuru	Kariandusi mines, Gilgil	S 00.45143 E 036.28194
FMNH233880	PWW.3445.TongueEtOH	Tongue	PWW.3445	Chiroptera	Rhinolophidae	Rhinolophus	landeri	Insectivore	7.5	47	Ad	Female	Nakuru	Kariandusi	1856	Kariandusi mines Gilgil	Kenya	Nakuru	Kariandusi mines, Gilgil	S 00.45143 E 036.28194
FMNH233880	PWW.3445.SkinEtOH	Skin	PWW.3445	Chiroptera	Rhinolophidae	Rhinolophus	landeri	Insectivore	7.5	47	Ad	Female	Nakuru	Kariandusi	1856	Kariandusi mines Gilgil	Kenya	Nakuru	Kariandusi mines, Gilgil	S 00.45143 E 036.28194
FMNH233880	PWW.3445.FecalFTA	Gut	PWW.3445	Chiroptera	Rhinolophidae	Rhinolophus	landeri	Insectivore	7.5	47	Ad	Female	Nakuru	Kariandusi	1856	Kariandusi mines Gilgil	Kenya	Nakuru	Kariandusi mines, Gilgil	S 00.45143 E 036.28194
FMNH234885	PWW.3451.TongueEtOH	Tongue	PWW.3451	Chiroptera	Miniopteridae	Miniopterus	natalensis	Insectivore	9	47	Ad	Male	Nakuru	Kariandusi	1856	Kariandusi mines Gilgil	Kenya	Nakuru	Kariandusi mines, Gilgil	S 00.45143 E 036.28194
FMNH234885	PWW.3451.SkinEtOH	Skin	PWW.3451	Chiroptera	Miniopteridae	Miniopterus	natalensis	Insectivore	9	47	Ad	Male	Nakuru	Kariandusi	1856	Kariandusi mines Gilgil	Kenya	Nakuru	Kariandusi mines, Gilgil	S 00.45143 E 036.28194
FMNH234885	PWW.3451.FecalFTA	Gut	PWW.3451	Chiroptera	Miniopteridae	Miniopterus	natalensis	Insectivore	9	47	Ad	Male	Nakuru	Kariandusi	1856	Kariandusi mines Gilgil	Kenya	Nakuru	Kariandusi mines, Gilgil	S 00.45143 E 036.28194
FMNH234891	PWW.3457.TongueEtOH	Tongue	PWW.3457	Chiroptera	Miniopteridae	Miniopterus	natalensis	Insectivore	9.5	47	Ad	Female	Nakuru	Kariandusi	1856	Kariandusi mines Gilgil	Kenya	Nakuru	Kariandusi mines, Gilgil	S 00.45143 E 036.28194
FMNH234891	PWW.3457.SkinEtOH	Skin	PWW.3457	Chiroptera	Miniopteridae	Miniopterus	natalensis	Insectivore	9.5	47	Ad	Female	Nakuru	Kariandusi	1856	Kariandusi mines Gilgil	Kenya	Nakuru	Kariandusi mines, Gilgil	S 00.45143 E 036.28194
FMNH234891	PWW.3457.FecalFTA	Gut	PWW.3457	Chiroptera	Miniopteridae	Miniopterus	natalensis	Insectivore	9.5	47	Ad	Female	Nakuru	Kariandusi	1856	Kariandusi mines Gilgil	Kenya	Nakuru	Kariandusi mines, Gilgil	S 00.45143 E 036.28194
FMNH234889	PWW.3455.TongueEtOH	Tongue	PWW.3455	Chiroptera	Miniopteridae	Miniopterus	natalensis	Insectivore	10	46	Ad	Female	Nakuru	Kariandusi	1856	Kariandusi mines Gilgil	Kenya	Nakuru	Kariandusi mines, Gilgil	S 00.45143 E 036.28194
FMNH234889	PWW.3455.SkinEtOH	Skin	PWW.3455	Chiroptera	Miniopteridae	Miniopterus	natalensis	Insectivore	10	46	Ad	Female	Nakuru	Kariandusi	1856	Kariandusi mines Gilgil	Kenya	Nakuru	Kariandusi mines, Gilgil	S 00.45143 E 036.28194
FMNH234889	PWW.3455.FecalFTA	Gut	PWW.3455	Chiroptera	Miniopteridae	Miniopterus	natalensis	Insectivore	10	46	Ad	Female	Nakuru	Kariandusi	1856	Kariandusi mines Gilgil	Kenya	Nakuru	Kariandusi mines, Gilgil	S 00.45143 E 036.28194
FMNH234888	PWW.3454.TongueEtOH	Tongue	PWW.3454	Chiroptera	Miniopteridae	Miniopterus	natalensis	Insectivore	10	45	Ad	Female	Nakuru	Kariandusi	1856	Kariandusi mines Gilgil	Kenya	Nakuru	Kariandusi mines, Gilgil	S 00.45143 E 036.28194
FMNH234888	PWW.3454.SkinEtOH	Skin	PWW.3454	Chiroptera	Miniopteridae	Miniopterus	natalensis	Insectivore	10	45	Ad	Female	Nakuru	Kariandusi	1856	Kariandusi mines Gilgil	Kenya	Nakuru	Kariandusi mines, Gilgil	S 00.45143 E 036.28194
FMNH234888	PWW.3454.FecalFTA	Gut	PWW.3454	Chiroptera	Miniopteridae	Miniopterus	natalensis	Insectivore	10	45	Ad	Female	Nakuru	Kariandusi	1856	Kariandusi mines Gilgil	Kenya	Nakuru	Kariandusi mines, Gilgil	S 00.45143 E 036.28194
FMNH234887	PWW.3453.TongueEtOH	Tongue	PWW.3453	Chiroptera	Miniopteridae	Miniopterus	natalensis	Insectivore	8.5	43	Ad	Male	Nakuru	Kariandusi	1856	Kariandusi mines Gilgil	Kenya	Nakuru	Kariandusi mines, Gilgil	S 00.45143 E 036.28194
FMNH234887	PWW.3453.SkinEtOH	Skin	PWW.3453	Chiroptera	Miniopteridae	Miniopterus	natalensis	Insectivore	8.5	43	Ad	Male	Nakuru	Kariandusi	1856	Kariandusi mines Gilgil	Kenya	Nakuru	Kariandusi mines, Gilgil	S 00.45143 E 036.28194
FMNH234887	PWW.3453.FecalFTA	Gut	PWW.3453	Chiroptera	Miniopteridae	Miniopterus	natalensis	Insectivore	8.5	43	Ad	Male	Nakuru	Kariandusi	1856	Kariandusi mines Gilgil	Kenya	Nakuru	Kariandusi mines, Gilgil	S 00.45143 E 036.28194
FMNH234886	PWW.3452.TongueEtOH	Tongue	PWW.3452	Chiroptera	Miniopteridae	Miniopterus	natalensis	Insectivore	9.5	45	Ad	Male	Nakuru	Kariandusi	1856	Kariandusi mines Gilgil	Kenya	Nakuru	Kariandusi mines, Gilgil	S 00.45143 E 036.28194
FMNH234886	PWW.3452.SkinEtOH	Skin	PWW.3452	Chiroptera	Miniopteridae	Miniopterus	natalensis	Insectivore	9.5	45	Ad	Male	Nakuru	Kariandusi	1856	Kariandusi mines Gilgil	Kenya	Nakuru	Kariandusi mines, Gilgil	S 00.45143 E 036.28194
FMNH234886	PWW.3452.FecalFTA	Gut	PWW.3452	Chiroptera	Miniopteridae	Miniopterus	natalensis	Insectivore	9.5	45	Ad	Male	Nakuru	Kariandusi	1856	Kariandusi mines Gilgil	Kenya	Nakuru	Kariandusi mines, Gilgil	S 00.45143 E 036.28194
FMNH234884	PWW.3450.TongueEtOH	Tongue	PWW.3450	Chiroptera	Miniopteridae	Miniopterus	natalensis	Insectivore	11	47	Ad	Male	Nakuru	Kariandusi	1856	Kariandusi mines Gilgil	Kenya	Nakuru	Kariandusi mines, Gilgil	S 00.45143 E 036.28194
FMNH234884	PWW.3450.SkinEtOH	Skin	PWW.3450	Chiroptera	Miniopteridae	Miniopterus	natalensis	Insectivore	11	47	Ad	Male	Nakuru	Kariandusi	1856	Kariandusi mines Gilgil	Kenya	Nakuru	Kariandusi mines, Gilgil	S 00.45143 E 036.28194
FMNH234884	PWW.3450.FecalFTA	Gut	PWW.3450	Chiroptera	Miniopteridae	Miniopterus	natalensis	Insectivore	11	47	Ad	Male	Nakuru	Kariandusi	1856	Kariandusi mines Gilgil	Kenya	Nakuru	Kariandusi mines, Gilgil	S 00.45143 E 036.28194
FMNH234883	PWW.3449.TongueEtOH	Tongue	PWW.3449	Chiroptera	Miniopteridae	Miniopterus	natalensis	Insectivore	11	45	Ad	Female	Nakuru	Kariandusi	1856	Kariandusi mines Gilgil	Kenya	Nakuru	Kariandusi mines, Gilgil	S 00.45143 E 036.28194
FMNH234883	PWW.3449.SkinEtOH	Skin	PWW.3449	Chiroptera	Miniopteridae	Miniopterus	natalensis	Insectivore	11	45	Ad	Female	Nakuru	Kariandusi	1856	Kariandusi mines Gilgil	Kenya	Nakuru	Kariandusi mines, Gilgil	S 00.45143 E 036.28194
FMNH234883	PWW.3449.FecalFTA	Gut	PWW.3449	Chiroptera	Miniopteridae	Miniopterus	natalensis	Insectivore	11	45	Ad	Female	Nakuru	Kariandusi	1856	Kariandusi mines Gilgil	Kenya	Nakuru	Kariandusi mines, Gilgil	S 00.45143 E 036.28194
FMNH234892	PWW.3458.TongueEtOH	Tongue	PWW.3458	Chiroptera	Miniopteridae	Miniopterus	natalensis	Insectivore	9	46	Ad	Male	Nakuru	Kariandusi	1856	Kariandusi mines Gilgil	Kenya	Nakuru	Kariandusi mines, Gilgil	S 00.45143 E 036.28194
FMNH234892	PWW.3458.SkinEtOH	Skin	PWW.3458	Chiroptera	Miniopteridae	Miniopterus	natalensis	Insectivore	9	46	Ad	Male	Nakuru	Kariandusi	1856	Kariandusi mines Gilgil	Kenya	Nakuru	Kariandusi mines, Gilgil	S 00.45143 E 036.28194
FMNH234892	PWW.3458.FecalFTA	Gut	PWW.3458	Chiroptera	Miniopteridae	Miniopterus	natalensis	Insectivore	9	46	Ad	Male	Nakuru	Kariandusi	1856	Kariandusi mines Gilgil	Kenya	Nakuru	Kariandusi mines, Gilgil	S 00.45143 E 036.28194
FMNH234890	PWW.3456.TongueEtOH	Tongue	PWW.3456	Chiroptera	Miniopteridae	Miniopterus	natalensis	Insectivore	10	44	Ad	Female	Nakuru	Kariandusi	1856	Kariandusi mines Gilgil	Kenya	Nakuru	Kariandusi mines, Gilgil	S 00.45143 E 036.28194
FMNH234890	PWW.3456.SkinEtOH	Skin	PWW.3456	Chiroptera	Miniopteridae	Miniopterus	natalensis	Insectivore	10	44	Ad	Female	Nakuru	Kariandusi	1856	Kariandusi mines Gilgil	Kenya	Nakuru	Kariandusi mines, Gilgil	S 00.45143 E 036.28194
FMNH234890	PWW.3456.FecalFTA	Gut	PWW.3456	Chiroptera	Miniopteridae	Miniopterus	natalensis	Insectivore	10	44	Ad	Female	Nakuru	Kariandusi	1856	Kariandusi mines Gilgil	Kenya	Nakuru	Kariandusi mines, Gilgil	S 00.45143 E 036.28194
FMNH234011	PWW.3532.TongueEtOH	Tongue	PWW.3532	Chiroptera	Hipposideridae	Hipposideros	caffer	Insectivore	8	51	Ad	Female	Nakuru	Lionhill	1816	Lion Hill cave Lake Nakuru National Park	Kenya	Nakuru	Lion Hill cave, Lake Nakuru National Park	S 00.34589 E 036.11918
FMNH234011	PWW.3532.SkinEtOH	Skin	PWW.3532	Chiroptera	Hipposideridae	Hipposideros	caffer	Insectivore	8	51	Ad	Female	Nakuru	Lionhill	1816	Lion Hill cave Lake Nakuru National Park	Kenya	Nakuru	Lion Hill cave, Lake Nakuru National Park	S 00.34589 E 036.11918
FMNH234011	PWW.3532.FecalFTA	Gut	PWW.3532	Chiroptera	Hipposideridae	Hipposideros	caffer	Insectivore	8	51	Ad	Female	Nakuru	Lionhill	1816	Lion Hill cave Lake Nakuru National Park	Kenya	Nakuru	Lion Hill cave, Lake Nakuru National Park	S 00.34589 E 036.11918
FMNH234008	PWW.3529.TongueEtOH	Tongue	PWW.3529	Chiroptera	Hipposideridae	Hipposideros	caffer	Insectivore	9.5	50	Ad	Female	Nakuru	Lionhill	1816	Lion Hill cave Lake Nakuru National Park	Kenya	Nakuru	Lion Hill cave, Lake Nakuru National Park	S 00.34589 E 036.11918
FMNH234008	PWW.3529.SkinEtOH	Skin	PWW.3529	Chiroptera	Hipposideridae	Hipposideros	caffer	Insectivore	9.5	50	Ad	Female	Nakuru	Lionhill	1816	Lion Hill cave Lake Nakuru National Park	Kenya	Nakuru	Lion Hill cave, Lake Nakuru National Park	S 00.34589 E 036.11918
FMNH234008	PWW.3529.FecalFTA	Gut	PWW.3529	Chiroptera	Hipposideridae	Hipposideros	caffer	Insectivore	9.5	50	Ad	Female	Nakuru	Lionhill	1816	Lion Hill cave Lake Nakuru National Park	Kenya	Nakuru	Lion Hill cave, Lake Nakuru National Park	S 00.34589 E 036.11918
FMNH234007	PWW.3528.TongueEtOH	Tongue	PWW.3528	Chiroptera	Hipposideridae	Hipposideros	caffer	Insectivore	8	50	Ad	Female	Nakuru	Lionhill	1816	Lion Hill cave Lake Nakuru National Park	Kenya	Nakuru	Lion Hill cave, Lake Nakuru National Park	S 00.34589 E 036.11918
FMNH234007	PWW.3528.SkinEtOH	Skin	PWW.3528	Chiroptera	Hipposideridae	Hipposideros	caffer	Insectivore	8	50	Ad	Female	Nakuru	Lionhill	1816	Lion Hill cave Lake Nakuru National Park	Kenya	Nakuru	Lion Hill cave, Lake Nakuru National Park	S 00.34589 E 036.11918
FMNH234007	PWW.3528.FecalFTA	Gut	PWW.3528	Chiroptera	Hipposideridae	Hipposideros	caffer	Insectivore	8	50	Ad	Female	Nakuru	Lionhill	1816	Lion Hill cave Lake Nakuru National Park	Kenya	Nakuru	Lion Hill cave, Lake Nakuru National Park	S 00.34589 E 036.11918
FMNH234006	PWW.3527.TongueEtOH	Tongue	PWW.3527	Chiroptera	Hipposideridae	Hipposideros	caffer	Insectivore	8	50	Ad	Female	Nakuru	Lionhill	1816	Lion Hill cave Lake Nakuru National Park	Kenya	Nakuru	Lion Hill cave, Lake Nakuru National Park	S 00.34589 E 036.11918
FMNH234006	PWW.3527.SkinEtOH	Skin	PWW.3527	Chiroptera	Hipposideridae	Hipposideros	caffer	Insectivore	8	50	Ad	Female	Nakuru	Lionhill	1816	Lion Hill cave Lake Nakuru National Park	Kenya	Nakuru	Lion Hill cave, Lake Nakuru National Park	S 00.34589 E 036.11918
FMNH234006	PWW.3527.FecalFTA	Gut	PWW.3527	Chiroptera	Hipposideridae	Hipposideros	caffer	Insectivore	8	50	Ad	Female	Nakuru	Lionhill	1816	Lion Hill cave Lake Nakuru National Park	Kenya	Nakuru	Lion Hill cave, Lake Nakuru National Park	S 00.34589 E 036.11918
FMNH234001	PWW.3522.TongueEtOH	Tongue	PWW.3522	Chiroptera	Hipposideridae	Hipposideros	caffer	Insectivore	7.5	52	Ad	Male	Nakuru	Lionhill	1816	Lion Hill cave Lake Nakuru National Park	Kenya	Nakuru	Lion Hill cave, Lake Nakuru National Park	S 00.34589 E 036.11918
FMNH234001	PWW.3522.SkinEtOH	Skin	PWW.3522	Chiroptera	Hipposideridae	Hipposideros	caffer	Insectivore	7.5	52	Ad	Male	Nakuru	Lionhill	1816	Lion Hill cave Lake Nakuru National Park	Kenya	Nakuru	Lion Hill cave, Lake Nakuru National Park	S 00.34589 E 036.11918
FMNH234001	PWW.3522.FecalFTA	Gut	PWW.3522	Chiroptera	Hipposideridae	Hipposideros	caffer	Insectivore	7.5	52	Ad	Male	Nakuru	Lionhill	1816	Lion Hill cave Lake Nakuru National Park	Kenya	Nakuru	Lion Hill cave, Lake Nakuru National Park	S 00.34589 E 036.11918
FMNH233999	PWW.3520.TongueEtOH	Tongue	PWW.3520	Chiroptera	Hipposideridae	Hipposideros	caffer	Insectivore	7.5	49.5	Ad	Female	Nakuru	Lionhill	1816	Lion Hill cave Lake Nakuru National Park	Kenya	Nakuru	Lion Hill cave, Lake Nakuru National Park	S 00.34589 E 036.11918
FMNH233999	PWW.3520.SkinEtOH	Skin	PWW.3520	Chiroptera	Hipposideridae	Hipposideros	caffer	Insectivore	7.5	49.5	Ad	Female	Nakuru	Lionhill	1816	Lion Hill cave Lake Nakuru National Park	Kenya	Nakuru	Lion Hill cave, Lake Nakuru National Park	S 00.34589 E 036.11918
FMNH233999	PWW.3520.FecalFTA	Gut	PWW.3520	Chiroptera	Hipposideridae	Hipposideros	caffer	Insectivore	7.5	49.5	Ad	Female	Nakuru	Lionhill	1816	Lion Hill cave Lake Nakuru National Park	Kenya	Nakuru	Lion Hill cave, Lake Nakuru National Park	S 00.34589 E 036.11918
FMNH233998	PWW.3519.TongueEtOH	Tongue	PWW.3519	Chiroptera	Hipposideridae	Hipposideros	caffer	Insectivore	8.5	52.7	Ad	Female	Nakuru	Lionhill	1816	Lion Hill cave Lake Nakuru National Park	Kenya	Nakuru	Lion Hill cave, Lake Nakuru National Park	S 00.34589 E 036.11918
FMNH233998	PWW.3519.SkinEtOH	Skin	PWW.3519	Chiroptera	Hipposideridae	Hipposideros	caffer	Insectivore	8.5	52.7	Ad	Female	Nakuru	Lionhill	1816	Lion Hill cave Lake Nakuru National Park	Kenya	Nakuru	Lion Hill cave, Lake Nakuru National Park	S 00.34589 E 036.11918
FMNH233998	PWW.3519.FecalFTA	Gut	PWW.3519	Chiroptera	Hipposideridae	Hipposideros	caffer	Insectivore	8.5	52.7	Ad	Female	Nakuru	Lionhill	1816	Lion Hill cave Lake Nakuru National Park	Kenya	Nakuru	Lion Hill cave, Lake Nakuru National Park	S 00.34589 E 036.11918
FMNH234010	PWW.3531.TongueEtOH	Tongue	PWW.3531	Chiroptera	Hipposideridae	Hipposideros	caffer	Insectivore	8	52	Ad	Female	Nakuru	Lionhill	1816	Lion Hill cave Lake Nakuru National Park	Kenya	Nakuru	Lion Hill cave, Lake Nakuru National Park	S 00.34589 E 036.11918
FMNH234010	PWW.3531.SkinEtOH	Skin	PWW.3531	Chiroptera	Hipposideridae	Hipposideros	caffer	Insectivore	8	52	Ad	Female	Nakuru	Lionhill	1816	Lion Hill cave Lake Nakuru National Park	Kenya	Nakuru	Lion Hill cave, Lake Nakuru National Park	S 00.34589 E 036.11918
FMNH234010	PWW.3531.FecalFTA	Gut	PWW.3531	Chiroptera	Hipposideridae	Hipposideros	caffer	Insectivore	8	52	Ad	Female	Nakuru	Lionhill	1816	Lion Hill cave Lake Nakuru National Park	Kenya	Nakuru	Lion Hill cave, Lake Nakuru National Park	S 00.34589 E 036.11918
FMNH234009	PWW.3530.TongueEtOH	Tongue	PWW.3530	Chiroptera	Hipposideridae	Hipposideros	caffer	Insectivore	7.5	52	Ad	Female	Nakuru	Lionhill	1816	Lion Hill cave Lake Nakuru National Park	Kenya	Nakuru	Lion Hill cave, Lake Nakuru National Park	S 00.34589 E 036.11918
FMNH234009	PWW.3530.SkinEtOH	Skin	PWW.3530	Chiroptera	Hipposideridae	Hipposideros	caffer	Insectivore	7.5	52	Ad	Female	Nakuru	Lionhill	1816	Lion Hill cave Lake Nakuru National Park	Kenya	Nakuru	Lion Hill cave, Lake Nakuru National Park	S 00.34589 E 036.11918
FMNH234009	PWW.3530.FecalFTA	Gut	PWW.3530	Chiroptera	Hipposideridae	Hipposideros	caffer	Insectivore	7.5	52	Ad	Female	Nakuru	Lionhill	1816	Lion Hill cave Lake Nakuru National Park	Kenya	Nakuru	Lion Hill cave, Lake Nakuru National Park	S 00.34589 E 036.11918
FMNH234005	PWW.3526.TongueEtOH	Tongue	PWW.3526	Chiroptera	Hipposideridae	Hipposideros	caffer	Insectivore	8.5	50	Ad	Female	Nakuru	Lionhill	1816	Lion Hill cave Lake Nakuru National Park	Kenya	Nakuru	Lion Hill cave, Lake Nakuru National Park	S 00.34589 E 036.11918
FMNH234005	PWW.3526.SkinEtOH	Skin	PWW.3526	Chiroptera	Hipposideridae	Hipposideros	caffer	Insectivore	8.5	50	Ad	Female	Nakuru	Lionhill	1816	Lion Hill cave Lake Nakuru National Park	Kenya	Nakuru	Lion Hill cave, Lake Nakuru National Park	S 00.34589 E 036.11918
FMNH234005	PWW.3526.FecalFTA	Gut	PWW.3526	Chiroptera	Hipposideridae	Hipposideros	caffer	Insectivore	8.5	50	Ad	Female	Nakuru	Lionhill	1816	Lion Hill cave Lake Nakuru National Park	Kenya	Nakuru	Lion Hill cave, Lake Nakuru National Park	S 00.34589 E 036.11918
FMNH234004	PWW.3525.TongueEtOH	Tongue	PWW.3525	Chiroptera	Hipposideridae	Hipposideros	caffer	Insectivore	7.2	52	Ad	Male	Nakuru	Lionhill	1816	Lion Hill cave Lake Nakuru National Park	Kenya	Nakuru	Lion Hill cave, Lake Nakuru National Park	S 00.34589 E 036.11918
FMNH234004	PWW.3525.SkinEtOH	Skin	PWW.3525	Chiroptera	Hipposideridae	Hipposideros	caffer	Insectivore	7.2	52	Ad	Male	Nakuru	Lionhill	1816	Lion Hill cave Lake Nakuru National Park	Kenya	Nakuru	Lion Hill cave, Lake Nakuru National Park	S 00.34589 E 036.11918
FMNH234004	PWW.3525.FecalFTA	Gut	PWW.3525	Chiroptera	Hipposideridae	Hipposideros	caffer	Insectivore	7.2	52	Ad	Male	Nakuru	Lionhill	1816	Lion Hill cave Lake Nakuru National Park	Kenya	Nakuru	Lion Hill cave, Lake Nakuru National Park	S 00.34589 E 036.11918
FMNH234003	PWW.3524.TongueEtOH	Tongue	PWW.3524	Chiroptera	Hipposideridae	Hipposideros	caffer	Insectivore	7	50	Ad	Female	Nakuru	Lionhill	1816	Lion Hill cave Lake Nakuru National Park	Kenya	Nakuru	Lion Hill cave, Lake Nakuru National Park	S 00.34589 E 036.11918
FMNH234003	PWW.3524.SkinEtOH	Skin	PWW.3524	Chiroptera	Hipposideridae	Hipposideros	caffer	Insectivore	7	50	Ad	Female	Nakuru	Lionhill	1816	Lion Hill cave Lake Nakuru National Park	Kenya	Nakuru	Lion Hill cave, Lake Nakuru National Park	S 00.34589 E 036.11918
FMNH234003	PWW.3524.FecalFTA	Gut	PWW.3524	Chiroptera	Hipposideridae	Hipposideros	caffer	Insectivore	7	50	Ad	Female	Nakuru	Lionhill	1816	Lion Hill cave Lake Nakuru National Park	Kenya	Nakuru	Lion Hill cave, Lake Nakuru National Park	S 00.34589 E 036.11918
FMNH234002	PWW.3523.TongueEtOH	Tongue	PWW.3523	Chiroptera	Hipposideridae	Hipposideros	caffer	Insectivore	7.5	52	Ad	Female	Nakuru	Lionhill	1816	Lion Hill cave Lake Nakuru National Park	Kenya	Nakuru	Lion Hill cave, Lake Nakuru National Park	S 00.34589 E 036.11918
FMNH234002	PWW.3523.SkinEtOH	Skin	PWW.3523	Chiroptera	Hipposideridae	Hipposideros	caffer	Insectivore	7.5	52	Ad	Female	Nakuru	Lionhill	1816	Lion Hill cave Lake Nakuru National Park	Kenya	Nakuru	Lion Hill cave, Lake Nakuru National Park	S 00.34589 E 036.11918
FMNH234002	PWW.3523.FecalFTA	Gut	PWW.3523	Chiroptera	Hipposideridae	Hipposideros	caffer	Insectivore	7.5	52	Ad	Female	Nakuru	Lionhill	1816	Lion Hill cave Lake Nakuru National Park	Kenya	Nakuru	Lion Hill cave, Lake Nakuru National Park	S 00.34589 E 036.11918
FMNH234000	PWW.3521.TongueEtOH	Tongue	PWW.3521	Chiroptera	Hipposideridae	Hipposideros	caffer	Insectivore	8	51	Ad	Female	Nakuru	Lionhill	1816	Lion Hill cave Lake Nakuru National Park	Kenya	Nakuru	Lion Hill cave, Lake Nakuru National Park	S 00.34589 E 036.11918
FMNH234000	PWW.3521.SkinEtOH	Skin	PWW.3521	Chiroptera	Hipposideridae	Hipposideros	caffer	Insectivore	8	51	Ad	Female	Nakuru	Lionhill	1816	Lion Hill cave Lake Nakuru National Park	Kenya	Nakuru	Lion Hill cave, Lake Nakuru National Park	S 00.34589 E 036.11918
FMNH234000	PWW.3521.FecalFTA	Gut	PWW.3521	Chiroptera	Hipposideridae	Hipposideros	caffer	Insectivore	8	51	Ad	Female	Nakuru	Lionhill	1816	Lion Hill cave Lake Nakuru National Park	Kenya	Nakuru	Lion Hill cave, Lake Nakuru National Park	S 00.34589 E 036.11918
FMNH233810	PWW.3539.TongueEtOH	Tongue	PWW.3539	Chiroptera	Rhinolophidae	Rhinolophus	eloquens	Insectivore	18.5	60	Ad	Female	Nakuru	Lionhill	1816	Lion Hill cave Lake Nakuru National Park	Kenya	Nakuru	Lion Hill cave, Lake Nakuru National Park	S 00.34589 E 036.11918
FMNH233810	PWW.3539.SkinEtOH	Skin	PWW.3539	Chiroptera	Rhinolophidae	Rhinolophus	eloquens	Insectivore	18.5	60	Ad	Female	Nakuru	Lionhill	1816	Lion Hill cave Lake Nakuru National Park	Kenya	Nakuru	Lion Hill cave, Lake Nakuru National Park	S 00.34589 E 036.11918
FMNH233810	PWW.3539.FecalFTA	Gut	PWW.3539	Chiroptera	Rhinolophidae	Rhinolophus	eloquens	Insectivore	18.5	60	Ad	Female	Nakuru	Lionhill	1816	Lion Hill cave Lake Nakuru National Park	Kenya	Nakuru	Lion Hill cave, Lake Nakuru National Park	S 00.34589 E 036.11918
FMNH233706	PWW.3549.TongueEtOH	Tongue	PWW.3549	Chiroptera	Rhinolophidae	Rhinolophus	eloquens	Insectivore	18	58.7	Ad	Female	Nakuru	Lionhill	1816	Lion Hill cave Lake Nakuru National Park	Kenya	Nakuru	Lion Hill cave, Lake Nakuru National Park	S 00.34589 E 036.11918
FMNH233706	PWW.3549.SkinEtOH	Skin	PWW.3549	Chiroptera	Rhinolophidae	Rhinolophus	eloquens	Insectivore	18	58.7	Ad	Female	Nakuru	Lionhill	1816	Lion Hill cave Lake Nakuru National Park	Kenya	Nakuru	Lion Hill cave, Lake Nakuru National Park	S 00.34589 E 036.11918
FMNH233706	PWW.3549.FecalFTA	Gut	PWW.3549	Chiroptera	Rhinolophidae	Rhinolophus	eloquens	Insectivore	18	58.7	Ad	Female	Nakuru	Lionhill	1816	Lion Hill cave Lake Nakuru National Park	Kenya	Nakuru	Lion Hill cave, Lake Nakuru National Park	S 00.34589 E 036.11918
FMNH233705	PWW.3548.TongueEtOH	Tongue	PWW.3548	Chiroptera	Rhinolophidae	Rhinolophus	eloquens	Insectivore	18	60.8	Ad	Female	Nakuru	Lionhill	1816	Lion Hill cave Lake Nakuru National Park	Kenya	Nakuru	Lion Hill cave, Lake Nakuru National Park	S 00.34589 E 036.11918
FMNH233705	PWW.3548.SkinEtOH	Skin	PWW.3548	Chiroptera	Rhinolophidae	Rhinolophus	eloquens	Insectivore	18	60.8	Ad	Female	Nakuru	Lionhill	1816	Lion Hill cave Lake Nakuru National Park	Kenya	Nakuru	Lion Hill cave, Lake Nakuru National Park	S 00.34589 E 036.11918
FMNH233705	PWW.3548.FecalFTA	Gut	PWW.3548	Chiroptera	Rhinolophidae	Rhinolophus	eloquens	Insectivore	18	60.8	Ad	Female	Nakuru	Lionhill	1816	Lion Hill cave Lake Nakuru National Park	Kenya	Nakuru	Lion Hill cave, Lake Nakuru National Park	S 00.34589 E 036.11918
FMNH233704	PWW.3547.TongueEtOH	Tongue	PWW.3547	Chiroptera	Rhinolophidae	Rhinolophus	eloquens	Insectivore	16.5	60	Ad	Male	Nakuru	Lionhill	1816	Lion Hill cave Lake Nakuru National Park	Kenya	Nakuru	Lion Hill cave, Lake Nakuru National Park	S 00.34589 E 036.11918
FMNH233704	PWW.3547.SkinEtOH	Skin	PWW.3547	Chiroptera	Rhinolophidae	Rhinolophus	eloquens	Insectivore	16.5	60	Ad	Male	Nakuru	Lionhill	1816	Lion Hill cave Lake Nakuru National Park	Kenya	Nakuru	Lion Hill cave, Lake Nakuru National Park	S 00.34589 E 036.11918
FMNH233704	PWW.3547.FecalFTA	Gut	PWW.3547	Chiroptera	Rhinolophidae	Rhinolophus	eloquens	Insectivore	16.5	60	Ad	Male	Nakuru	Lionhill	1816	Lion Hill cave Lake Nakuru National Park	Kenya	Nakuru	Lion Hill cave, Lake Nakuru National Park	S 00.34589 E 036.11918
FMNH233703	PWW.3546.TongueEtOH	Tongue	PWW.3546	Chiroptera	Rhinolophidae	Rhinolophus	eloquens	Insectivore	18.5	62	Ad	Female	Nakuru	Lionhill	1816	Lion Hill cave Lake Nakuru National Park	Kenya	Nakuru	Lion Hill cave, Lake Nakuru National Park	S 00.34589 E 036.11918
FMNH233703	PWW.3546.SkinEtOH	Skin	PWW.3546	Chiroptera	Rhinolophidae	Rhinolophus	eloquens	Insectivore	18.5	62	Ad	Female	Nakuru	Lionhill	1816	Lion Hill cave Lake Nakuru National Park	Kenya	Nakuru	Lion Hill cave, Lake Nakuru National Park	S 00.34589 E 036.11918
FMNH233703	PWW.3546.FecalFTA	Gut	PWW.3546	Chiroptera	Rhinolophidae	Rhinolophus	eloquens	Insectivore	18.5	62	Ad	Female	Nakuru	Lionhill	1816	Lion Hill cave Lake Nakuru National Park	Kenya	Nakuru	Lion Hill cave, Lake Nakuru National Park	S 00.34589 E 036.11918
FMNH233702	PWW.3545.TongueEtOH	Tongue	PWW.3545	Chiroptera	Rhinolophidae	Rhinolophus	eloquens	Insectivore	20	50	Ad	Female	Nakuru	Lionhill	1816	Lion Hill cave Lake Nakuru National Park	Kenya	Nakuru	Lion Hill cave, Lake Nakuru National Park	S 00.34589 E 036.11918
FMNH233702	PWW.3545.SkinEtOH	Skin	PWW.3545	Chiroptera	Rhinolophidae	Rhinolophus	eloquens	Insectivore	20	50	Ad	Female	Nakuru	Lionhill	1816	Lion Hill cave Lake Nakuru National Park	Kenya	Nakuru	Lion Hill cave, Lake Nakuru National Park	S 00.34589 E 036.11918
FMNH233702	PWW.3545.FecalFTA	Gut	PWW.3545	Chiroptera	Rhinolophidae	Rhinolophus	eloquens	Insectivore	20	50	Ad	Female	Nakuru	Lionhill	1816	Lion Hill cave Lake Nakuru National Park	Kenya	Nakuru	Lion Hill cave, Lake Nakuru National Park	S 00.34589 E 036.11918
FMNH233701	PWW.3544.TongueEtOH	Tongue	PWW.3544	Chiroptera	Rhinolophidae	Rhinolophus	eloquens	Insectivore	16.5	57	Ad	Male	Nakuru	Lionhill	1816	Lion Hill cave Lake Nakuru National Park	Kenya	Nakuru	Lion Hill cave, Lake Nakuru National Park	S 00.34589 E 036.11918
FMNH233701	PWW.3544.SkinEtOH	Skin	PWW.3544	Chiroptera	Rhinolophidae	Rhinolophus	eloquens	Insectivore	16.5	57	Ad	Male	Nakuru	Lionhill	1816	Lion Hill cave Lake Nakuru National Park	Kenya	Nakuru	Lion Hill cave, Lake Nakuru National Park	S 00.34589 E 036.11918
FMNH233701	PWW.3544.FecalFTA	Gut	PWW.3544	Chiroptera	Rhinolophidae	Rhinolophus	eloquens	Insectivore	16.5	57	Ad	Male	Nakuru	Lionhill	1816	Lion Hill cave Lake Nakuru National Park	Kenya	Nakuru	Lion Hill cave, Lake Nakuru National Park	S 00.34589 E 036.11918
FMNH233700	PWW.3543.TongueEtOH	Tongue	PWW.3543	Chiroptera	Rhinolophidae	Rhinolophus	eloquens	Insectivore	19	60	Ad	Female	Nakuru	Lionhill	1816	Lion Hill cave Lake Nakuru National Park	Kenya	Nakuru	Lion Hill cave, Lake Nakuru National Park	S 00.34589 E 036.11918
FMNH233700	PWW.3543.SkinEtOH	Skin	PWW.3543	Chiroptera	Rhinolophidae	Rhinolophus	eloquens	Insectivore	19	60	Ad	Female	Nakuru	Lionhill	1816	Lion Hill cave Lake Nakuru National Park	Kenya	Nakuru	Lion Hill cave, Lake Nakuru National Park	S 00.34589 E 036.11918
FMNH233700	PWW.3543.FecalFTA	Gut	PWW.3543	Chiroptera	Rhinolophidae	Rhinolophus	eloquens	Insectivore	19	60	Ad	Female	Nakuru	Lionhill	1816	Lion Hill cave Lake Nakuru National Park	Kenya	Nakuru	Lion Hill cave, Lake Nakuru National Park	S 00.34589 E 036.11918
FMNH233813	PWW.3542.TongueEtOH	Tongue	PWW.3542	Chiroptera	Rhinolophidae	Rhinolophus	eloquens	Insectivore	20.5	64	Ad	Female	Nakuru	Lionhill	1816	Lion Hill cave Lake Nakuru National Park	Kenya	Nakuru	Lion Hill cave, Lake Nakuru National Park	S 00.34589 E 036.11918
FMNH233813	PWW.3542.SkinEtOH	Skin	PWW.3542	Chiroptera	Rhinolophidae	Rhinolophus	eloquens	Insectivore	20.5	64	Ad	Female	Nakuru	Lionhill	1816	Lion Hill cave Lake Nakuru National Park	Kenya	Nakuru	Lion Hill cave, Lake Nakuru National Park	S 00.34589 E 036.11918
FMNH233813	PWW.3542.FecalFTA	Gut	PWW.3542	Chiroptera	Rhinolophidae	Rhinolophus	eloquens	Insectivore	20.5	64	Ad	Female	Nakuru	Lionhill	1816	Lion Hill cave Lake Nakuru National Park	Kenya	Nakuru	Lion Hill cave, Lake Nakuru National Park	S 00.34589 E 036.11918
FMNH233812	PWW.3541.TongueEtOH	Tongue	PWW.3541	Chiroptera	Rhinolophidae	Rhinolophus	eloquens	Insectivore	20.5	61	Ad	Female	Nakuru	Lionhill	1816	Lion Hill cave Lake Nakuru National Park	Kenya	Nakuru	Lion Hill cave, Lake Nakuru National Park	S 00.34589 E 036.11918
FMNH233812	PWW.3541.SkinEtOH	Skin	PWW.3541	Chiroptera	Rhinolophidae	Rhinolophus	eloquens	Insectivore	20.5	61	Ad	Female	Nakuru	Lionhill	1816	Lion Hill cave Lake Nakuru National Park	Kenya	Nakuru	Lion Hill cave, Lake Nakuru National Park	S 00.34589 E 036.11918
FMNH233812	PWW.3541.FecalFTA	Gut	PWW.3541	Chiroptera	Rhinolophidae	Rhinolophus	eloquens	Insectivore	20.5	61	Ad	Female	Nakuru	Lionhill	1816	Lion Hill cave Lake Nakuru National Park	Kenya	Nakuru	Lion Hill cave, Lake Nakuru National Park	S 00.34589 E 036.11918
FMNH233811	PWW.3540.TongueEtOH	Tongue	PWW.3540	Chiroptera	Rhinolophidae	Rhinolophus	eloquens	Insectivore	17.5	56	Ad	Male	Nakuru	Lionhill	1816	Lion Hill cave Lake Nakuru National Park	Kenya	Nakuru	Lion Hill cave, Lake Nakuru National Park	S 00.34589 E 036.11918
FMNH233811	PWW.3540.SkinEtOH	Skin	PWW.3540	Chiroptera	Rhinolophidae	Rhinolophus	eloquens	Insectivore	17.5	56	Ad	Male	Nakuru	Lionhill	1816	Lion Hill cave Lake Nakuru National Park	Kenya	Nakuru	Lion Hill cave, Lake Nakuru National Park	S 00.34589 E 036.11918
FMNH233811	PWW.3540.FecalFTA	Gut	PWW.3540	Chiroptera	Rhinolophidae	Rhinolophus	eloquens	Insectivore	17.5	56	Ad	Male	Nakuru	Lionhill	1816	Lion Hill cave Lake Nakuru National Park	Kenya	Nakuru	Lion Hill cave, Lake Nakuru National Park	S 00.34589 E 036.11918
FMNH233809	PWW.3538.TongueEtOH	Tongue	PWW.3538	Chiroptera	Rhinolophidae	Rhinolophus	eloquens	Insectivore	19.5	62	Ad	Female	Nakuru	Lionhill	1816	Lion Hill cave Lake Nakuru National Park	Kenya	Nakuru	Lion Hill cave, Lake Nakuru National Park	S 00.34589 E 036.11918
FMNH233809	PWW.3538.SkinEtOH	Skin	PWW.3538	Chiroptera	Rhinolophidae	Rhinolophus	eloquens	Insectivore	19.5	62	Ad	Female	Nakuru	Lionhill	1816	Lion Hill cave Lake Nakuru National Park	Kenya	Nakuru	Lion Hill cave, Lake Nakuru National Park	S 00.34589 E 036.11918
FMNH233809	PWW.3538.FecalFTA	Gut	PWW.3538	Chiroptera	Rhinolophidae	Rhinolophus	eloquens	Insectivore	19.5	62	Ad	Female	Nakuru	Lionhill	1816	Lion Hill cave Lake Nakuru National Park	Kenya	Nakuru	Lion Hill cave, Lake Nakuru National Park	S 00.34589 E 036.11918
FMNH234209	PWW.3537.TongueEtOH	Tongue	PWW.3537	Chiroptera	Nycteridae	Nycteris	thebaica	Insectivore	8.5	43	Ad	Female	Nakuru	Lionhill	1816	Lion Hill cave Lake Nakuru National Park	Kenya	Nakuru	Lion Hill cave, Lake Nakuru National Park	S 00.34589 E 036.11918
FMNH234209	PWW.3537.SkinEtOH	Skin	PWW.3537	Chiroptera	Nycteridae	Nycteris	thebaica	Insectivore	8.5	43	Ad	Female	Nakuru	Lionhill	1816	Lion Hill cave Lake Nakuru National Park	Kenya	Nakuru	Lion Hill cave, Lake Nakuru National Park	S 00.34589 E 036.11918
FMNH234209	PWW.3537.FecalFTA	Gut	PWW.3537	Chiroptera	Nycteridae	Nycteris	thebaica	Insectivore	8.5	43	Ad	Female	Nakuru	Lionhill	1816	Lion Hill cave Lake Nakuru National Park	Kenya	Nakuru	Lion Hill cave, Lake Nakuru National Park	S 00.34589 E 036.11918
FMNH234208	PWW.3536.TongueEtOH	Tongue	PWW.3536	Chiroptera	Nycteridae	Nycteris	thebaica	Insectivore	8	42	Ad	Female	Nakuru	Lionhill	1816	Lion Hill cave Lake Nakuru National Park	Kenya	Nakuru	Lion Hill cave, Lake Nakuru National Park	S 00.34589 E 036.11918
FMNH234208	PWW.3536.SkinEtOH	Skin	PWW.3536	Chiroptera	Nycteridae	Nycteris	thebaica	Insectivore	8	42	Ad	Female	Nakuru	Lionhill	1816	Lion Hill cave Lake Nakuru National Park	Kenya	Nakuru	Lion Hill cave, Lake Nakuru National Park	S 00.34589 E 036.11918
FMNH234208	PWW.3536.FecalFTA	Gut	PWW.3536	Chiroptera	Nycteridae	Nycteris	thebaica	Insectivore	8	42	Ad	Female	Nakuru	Lionhill	1816	Lion Hill cave Lake Nakuru National Park	Kenya	Nakuru	Lion Hill cave, Lake Nakuru National Park	S 00.34589 E 036.11918
FMNH234207	PWW.3535.TongueEtOH	Tongue	PWW.3535	Chiroptera	Nycteridae	Nycteris	thebaica	Insectivore	9	49	Ad	Female	Nakuru	Lionhill	1816	Lion Hill cave Lake Nakuru National Park	Kenya	Nakuru	Lion Hill cave, Lake Nakuru National Park	S 00.34589 E 036.11918
FMNH234207	PWW.3535.SkinEtOH	Skin	PWW.3535	Chiroptera	Nycteridae	Nycteris	thebaica	Insectivore	9	49	Ad	Female	Nakuru	Lionhill	1816	Lion Hill cave Lake Nakuru National Park	Kenya	Nakuru	Lion Hill cave, Lake Nakuru National Park	S 00.34589 E 036.11918
FMNH234207	PWW.3535.FecalFTA	Gut	PWW.3535	Chiroptera	Nycteridae	Nycteris	thebaica	Insectivore	9	49	Ad	Female	Nakuru	Lionhill	1816	Lion Hill cave Lake Nakuru National Park	Kenya	Nakuru	Lion Hill cave, Lake Nakuru National Park	S 00.34589 E 036.11918
FMNH234206	PWW.3534.TongueEtOH	Tongue	PWW.3534	Chiroptera	Nycteridae	Nycteris	thebaica	Insectivore	8.5	43	Ad	Male	Nakuru	Lionhill	1816	Lion Hill cave Lake Nakuru National Park	Kenya	Nakuru	Lion Hill cave, Lake Nakuru National Park	S 00.34589 E 036.11918
FMNH234206	PWW.3534.SkinEtOH	Skin	PWW.3534	Chiroptera	Nycteridae	Nycteris	thebaica	Insectivore	8.5	43	Ad	Male	Nakuru	Lionhill	1816	Lion Hill cave Lake Nakuru National Park	Kenya	Nakuru	Lion Hill cave, Lake Nakuru National Park	S 00.34589 E 036.11918
FMNH234206	PWW.3534.FecalFTA	Gut	PWW.3534	Chiroptera	Nycteridae	Nycteris	thebaica	Insectivore	8.5	43	Ad	Male	Nakuru	Lionhill	1816	Lion Hill cave Lake Nakuru National Park	Kenya	Nakuru	Lion Hill cave, Lake Nakuru National Park	S 00.34589 E 036.11918
FMNH234205	PWW.3533.TongueEtOH	Tongue	PWW.3533	Chiroptera	Nycteridae	Nycteris	thebaica	Insectivore	9	46	Ad	Female	Nakuru	Lionhill	1816	Lion Hill cave Lake Nakuru National Park	Kenya	Nakuru	Lion Hill cave, Lake Nakuru National Park	S 00.34589 E 036.11918
FMNH234205	PWW.3533.SkinEtOH	Skin	PWW.3533	Chiroptera	Nycteridae	Nycteris	thebaica	Insectivore	9	46	Ad	Female	Nakuru	Lionhill	1816	Lion Hill cave Lake Nakuru National Park	Kenya	Nakuru	Lion Hill cave, Lake Nakuru National Park	S 00.34589 E 036.11918
FMNH234205	PWW.3533.FecalFTA	Gut	PWW.3533	Chiroptera	Nycteridae	Nycteris	thebaica	Insectivore	9	46	Ad	Female	Nakuru	Lionhill	1816	Lion Hill cave Lake Nakuru National Park	Kenya	Nakuru	Lion Hill cave, Lake Nakuru National Park	S 00.34589 E 036.11918
FMNH233808	PWW.3518.TongueEtOH	Tongue	PWW.3518	Chiroptera	Rhinolophidae	Rhinolophus	eloquens	Insectivore	23	58.6	Ad	Male	Nakuru	Soysambu	1821	Monkey Bridge campsite Soysambu Conservancy	Kenya	Nakuru	Monkey Bridge campsite, Soysambu Conservancy	S 00.39227 E 036.21117
FMNH233808	PWW.3518.SkinEtOH	Skin	PWW.3518	Chiroptera	Rhinolophidae	Rhinolophus	eloquens	Insectivore	23	58.6	Ad	Male	Nakuru	Soysambu	1821	Monkey Bridge campsite Soysambu Conservancy	Kenya	Nakuru	Monkey Bridge campsite, Soysambu Conservancy	S 00.39227 E 036.21117
FMNH233808	PWW.3518.FecalFTA	Gut	PWW.3518	Chiroptera	Rhinolophidae	Rhinolophus	eloquens	Insectivore	23	58.6	Ad	Male	Nakuru	Soysambu	1821	Monkey Bridge campsite Soysambu Conservancy	Kenya	Nakuru	Monkey Bridge campsite, Soysambu Conservancy	S 00.39227 E 036.21117
FMNH233988	PWW.3508.TongueEtOH	Tongue	PWW.3508	Chiroptera	Hipposideridae	Hipposideros	caffer	Insectivore	7	49	Ad	Male	Nakuru	Pipeline	1943	Pipeline cave Gilgil	Kenya	Nakuru	Pipeline cave, Gilgil	S 00.53911 E036.29431
FMNH233988	PWW.3508.SkinEtOH	Skin	PWW.3508	Chiroptera	Hipposideridae	Hipposideros	caffer	Insectivore	7	49	Ad	Male	Nakuru	Pipeline	1943	Pipeline cave Gilgil	Kenya	Nakuru	Pipeline cave, Gilgil	S 00.53911 E036.29431
FMNH233988	PWW.3508.FecalFTA	Gut	PWW.3508	Chiroptera	Hipposideridae	Hipposideros	caffer	Insectivore	7	49	Ad	Male	Nakuru	Pipeline	1943	Pipeline cave Gilgil	Kenya	Nakuru	Pipeline cave, Gilgil	S 00.53911 E036.29431
FMNH233997	PWW.3517.TongueEtOH	Tongue	PWW.3517	Chiroptera	Hipposideridae	Hipposideros	caffer	Insectivore	8	50	Ad	Female	Nakuru	Pipeline	1943	Pipeline cave Gilgil	Kenya	Nakuru	Pipeline cave, Gilgil	S 00.53911 E036.29431
FMNH233997	PWW.3517.SkinEtOH	Skin	PWW.3517	Chiroptera	Hipposideridae	Hipposideros	caffer	Insectivore	8	50	Ad	Female	Nakuru	Pipeline	1943	Pipeline cave Gilgil	Kenya	Nakuru	Pipeline cave, Gilgil	S 00.53911 E036.29431
FMNH233997	PWW.3517.FecalFTA	Gut	PWW.3517	Chiroptera	Hipposideridae	Hipposideros	caffer	Insectivore	8	50	Ad	Female	Nakuru	Pipeline	1943	Pipeline cave Gilgil	Kenya	Nakuru	Pipeline cave, Gilgil	S 00.53911 E036.29431
FMNH233996	PWW.3516.TongueEtOH	Tongue	PWW.3516	Chiroptera	Hipposideridae	Hipposideros	caffer	Insectivore	7	49	Ad	Female	Nakuru	Pipeline	1943	Pipeline cave Gilgil	Kenya	Nakuru	Pipeline cave, Gilgil	S 00.53911 E036.29431
FMNH233996	PWW.3516.SkinEtOH	Skin	PWW.3516	Chiroptera	Hipposideridae	Hipposideros	caffer	Insectivore	7	49	Ad	Female	Nakuru	Pipeline	1943	Pipeline cave Gilgil	Kenya	Nakuru	Pipeline cave, Gilgil	S 00.53911 E036.29431
FMNH233996	PWW.3516.FecalFTA	Gut	PWW.3516	Chiroptera	Hipposideridae	Hipposideros	caffer	Insectivore	7	49	Ad	Female	Nakuru	Pipeline	1943	Pipeline cave Gilgil	Kenya	Nakuru	Pipeline cave, Gilgil	S 00.53911 E036.29431
FMNH233995	PWW.3515.TongueEtOH	Tongue	PWW.3515	Chiroptera	Hipposideridae	Hipposideros	caffer	Insectivore	7	48	Ad	Male	Nakuru	Pipeline	1943	Pipeline cave Gilgil	Kenya	Nakuru	Pipeline cave, Gilgil	S 00.53911 E036.29431
FMNH233995	PWW.3515.SkinEtOH	Skin	PWW.3515	Chiroptera	Hipposideridae	Hipposideros	caffer	Insectivore	7	48	Ad	Male	Nakuru	Pipeline	1943	Pipeline cave Gilgil	Kenya	Nakuru	Pipeline cave, Gilgil	S 00.53911 E036.29431
FMNH233995	PWW.3515.FecalFTA	Gut	PWW.3515	Chiroptera	Hipposideridae	Hipposideros	caffer	Insectivore	7	48	Ad	Male	Nakuru	Pipeline	1943	Pipeline cave Gilgil	Kenya	Nakuru	Pipeline cave, Gilgil	S 00.53911 E036.29431
FMNH233993	PWW.3513.TongueEtOH	Tongue	PWW.3513	Chiroptera	Hipposideridae	Hipposideros	caffer	Insectivore	7	52	Ad	Female	Nakuru	Pipeline	1943	Pipeline cave Gilgil	Kenya	Nakuru	Pipeline cave, Gilgil	S 00.53911 E036.29431
FMNH233993	PWW.3513.SkinEtOH	Skin	PWW.3513	Chiroptera	Hipposideridae	Hipposideros	caffer	Insectivore	7	52	Ad	Female	Nakuru	Pipeline	1943	Pipeline cave Gilgil	Kenya	Nakuru	Pipeline cave, Gilgil	S 00.53911 E036.29431
FMNH233993	PWW.3513.FecalFTA	Gut	PWW.3513	Chiroptera	Hipposideridae	Hipposideros	caffer	Insectivore	7	52	Ad	Female	Nakuru	Pipeline	1943	Pipeline cave Gilgil	Kenya	Nakuru	Pipeline cave, Gilgil	S 00.53911 E036.29431
FMNH233992	PWW.3512.TongueEtOH	Tongue	PWW.3512	Chiroptera	Hipposideridae	Hipposideros	caffer	Insectivore	8	50	Ad	Male	Nakuru	Pipeline	1943	Pipeline cave Gilgil	Kenya	Nakuru	Pipeline cave, Gilgil	S 00.53911 E036.29431
FMNH233992	PWW.3512.SkinEtOH	Skin	PWW.3512	Chiroptera	Hipposideridae	Hipposideros	caffer	Insectivore	8	50	Ad	Male	Nakuru	Pipeline	1943	Pipeline cave Gilgil	Kenya	Nakuru	Pipeline cave, Gilgil	S 00.53911 E036.29431
FMNH233992	PWW.3512.FecalFTA	Gut	PWW.3512	Chiroptera	Hipposideridae	Hipposideros	caffer	Insectivore	8	50	Ad	Male	Nakuru	Pipeline	1943	Pipeline cave Gilgil	Kenya	Nakuru	Pipeline cave, Gilgil	S 00.53911 E036.29431
FMNH233991	PWW.3511.TongueEtOH	Tongue	PWW.3511	Chiroptera	Hipposideridae	Hipposideros	caffer	Insectivore	7.5	48	Ad	Female	Nakuru	Pipeline	1943	Pipeline cave Gilgil	Kenya	Nakuru	Pipeline cave, Gilgil	S 00.53911 E036.29431
FMNH233991	PWW.3511.SkinEtOH	Skin	PWW.3511	Chiroptera	Hipposideridae	Hipposideros	caffer	Insectivore	7.5	48	Ad	Female	Nakuru	Pipeline	1943	Pipeline cave Gilgil	Kenya	Nakuru	Pipeline cave, Gilgil	S 00.53911 E036.29431
FMNH233991	PWW.3511.FecalFTA	Gut	PWW.3511	Chiroptera	Hipposideridae	Hipposideros	caffer	Insectivore	7.5	48	Ad	Female	Nakuru	Pipeline	1943	Pipeline cave Gilgil	Kenya	Nakuru	Pipeline cave, Gilgil	S 00.53911 E036.29431
FMNH233990	PWW.3510.TongueEtOH	Tongue	PWW.3510	Chiroptera	Hipposideridae	Hipposideros	caffer	Insectivore	7	50	Ad	Male	Nakuru	Pipeline	1943	Pipeline cave Gilgil	Kenya	Nakuru	Pipeline cave, Gilgil	S 00.53911 E036.29431
FMNH233990	PWW.3510.SkinEtOH	Skin	PWW.3510	Chiroptera	Hipposideridae	Hipposideros	caffer	Insectivore	7	50	Ad	Male	Nakuru	Pipeline	1943	Pipeline cave Gilgil	Kenya	Nakuru	Pipeline cave, Gilgil	S 00.53911 E036.29431
FMNH233990	PWW.3510.FecalFTA	Gut	PWW.3510	Chiroptera	Hipposideridae	Hipposideros	caffer	Insectivore	7	50	Ad	Male	Nakuru	Pipeline	1943	Pipeline cave Gilgil	Kenya	Nakuru	Pipeline cave, Gilgil	S 00.53911 E036.29431
FMNH233989	PWW.3509.TongueEtOH	Tongue	PWW.3509	Chiroptera	Hipposideridae	Hipposideros	caffer	Insectivore	6.5	49	Ad	Female	Nakuru	Pipeline	1943	Pipeline cave Gilgil	Kenya	Nakuru	Pipeline cave, Gilgil	S 00.53911 E036.29431
FMNH233989	PWW.3509.SkinEtOH	Skin	PWW.3509	Chiroptera	Hipposideridae	Hipposideros	caffer	Insectivore	6.5	49	Ad	Female	Nakuru	Pipeline	1943	Pipeline cave Gilgil	Kenya	Nakuru	Pipeline cave, Gilgil	S 00.53911 E036.29431
FMNH233989	PWW.3509.FecalFTA	Gut	PWW.3509	Chiroptera	Hipposideridae	Hipposideros	caffer	Insectivore	6.5	49	Ad	Female	Nakuru	Pipeline	1943	Pipeline cave Gilgil	Kenya	Nakuru	Pipeline cave, Gilgil	S 00.53911 E036.29431
FMNH233987	PWW.3507.TongueEtOH	Tongue	PWW.3507	Chiroptera	Hipposideridae	Hipposideros	caffer	Insectivore	7	50	Ad	Male	Nakuru	Pipeline	1943	Pipeline cave Gilgil	Kenya	Nakuru	Pipeline cave, Gilgil	S 00.53911 E036.29431
FMNH233987	PWW.3507.SkinEtOH	Skin	PWW.3507	Chiroptera	Hipposideridae	Hipposideros	caffer	Insectivore	7	50	Ad	Male	Nakuru	Pipeline	1943	Pipeline cave Gilgil	Kenya	Nakuru	Pipeline cave, Gilgil	S 00.53911 E036.29431
FMNH233987	PWW.3507.FecalFTA	Gut	PWW.3507	Chiroptera	Hipposideridae	Hipposideros	caffer	Insectivore	7	50	Ad	Male	Nakuru	Pipeline	1943	Pipeline cave Gilgil	Kenya	Nakuru	Pipeline cave, Gilgil	S 00.53911 E036.29431
FMNH233986	PWW.3506.TongueEtOH	Tongue	PWW.3506	Chiroptera	Hipposideridae	Hipposideros	caffer	Insectivore	7.5	49	Ad	Male	Nakuru	Pipeline	1943	Pipeline cave Gilgil	Kenya	Nakuru	Pipeline cave, Gilgil	S 00.53911 E036.29431
FMNH233986	PWW.3506.SkinEtOH	Skin	PWW.3506	Chiroptera	Hipposideridae	Hipposideros	caffer	Insectivore	7.5	49	Ad	Male	Nakuru	Pipeline	1943	Pipeline cave Gilgil	Kenya	Nakuru	Pipeline cave, Gilgil	S 00.53911 E036.29431
FMNH233986	PWW.3506.FecalFTA	Gut	PWW.3506	Chiroptera	Hipposideridae	Hipposideros	caffer	Insectivore	7.5	49	Ad	Male	Nakuru	Pipeline	1943	Pipeline cave Gilgil	Kenya	Nakuru	Pipeline cave, Gilgil	S 00.53911 E036.29431
FMNH233994	PWW.3514.TongueEtOH	Tongue	PWW.3514	Chiroptera	Hipposideridae	Hipposideros	caffer	Insectivore	7.5	49	Ad	Male	Nakuru	Pipeline	1943	Pipeline cave Gilgil	Kenya	Nakuru	Pipeline cave, Gilgil	S 00.53911 E036.29431
FMNH233994	PWW.3514.SkinEtOH	Skin	PWW.3514	Chiroptera	Hipposideridae	Hipposideros	caffer	Insectivore	7.5	49	Ad	Male	Nakuru	Pipeline	1943	Pipeline cave Gilgil	Kenya	Nakuru	Pipeline cave, Gilgil	S 00.53911 E036.29431
FMNH233994	PWW.3514.FecalFTA	Gut	PWW.3514	Chiroptera	Hipposideridae	Hipposideros	caffer	Insectivore	7.5	49	Ad	Male	Nakuru	Pipeline	1943	Pipeline cave Gilgil	Kenya	Nakuru	Pipeline cave, Gilgil	S 00.53911 E036.29431
FMNH233629	PWW.3630.TongueEtOH	Tongue	PWW.3630	Chiroptera	Pteropodidae	Rousettus	aegyptiacus	Frugivore	98	93	Ad	Male	Trans Nzoia	Kitum	2362	Kitum cave Mount Elgon National Park	Kenya	Trans Nzoia	Kitum cave, Mount Elgon National Park	N 01.02937 E 034.75580
FMNH233629	PWW.3630.FecalFTA	Gut	PWW.3630	Chiroptera	Pteropodidae	Rousettus	aegyptiacus	Frugivore	98	93	Ad	Male	Trans Nzoia	Kitum	2362	Kitum cave Mount Elgon National Park	Kenya	Trans Nzoia	Kitum cave, Mount Elgon National Park	N 01.02937 E 034.75580
FMNH233627	PWW.3628.TongueEtOH	Tongue	PWW.3628	Chiroptera	Pteropodidae	Rousettus	aegyptiacus	Frugivore	99	92.1	Ad	Female	Trans Nzoia	Kitum	2362	Kitum cave Mount Elgon National Park	Kenya	Trans Nzoia	Kitum cave, Mount Elgon National Park	N 01.02937 E 034.75580
FMNH233627	PWW.3628.SkinEtOH	Skin	PWW.3628	Chiroptera	Pteropodidae	Rousettus	aegyptiacus	Frugivore	99	92.1	Ad	Female	Trans Nzoia	Kitum	2362	Kitum cave Mount Elgon National Park	Kenya	Trans Nzoia	Kitum cave, Mount Elgon National Park	N 01.02937 E 034.75580
FMNH233627	PWW.3628.FecalFTA	Gut	PWW.3628	Chiroptera	Pteropodidae	Rousettus	aegyptiacus	Frugivore	99	92.1	Ad	Female	Trans Nzoia	Kitum	2362	Kitum cave Mount Elgon National Park	Kenya	Trans Nzoia	Kitum cave, Mount Elgon National Park	N 01.02937 E 034.75580
FMNH233626	PWW.3627.TongueEtOH	Tongue	PWW.3627	Chiroptera	Pteropodidae	Rousettus	aegyptiacus	Frugivore	111	93.4	Ad	Male	Trans Nzoia	Kitum	2362	Kitum cave Mount Elgon National Park	Kenya	Trans Nzoia	Kitum cave, Mount Elgon National Park	N 01.02937 E 034.75580
FMNH233626	PWW.3627.SkinEtOH	Skin	PWW.3627	Chiroptera	Pteropodidae	Rousettus	aegyptiacus	Frugivore	111	93.4	Ad	Male	Trans Nzoia	Kitum	2362	Kitum cave Mount Elgon National Park	Kenya	Trans Nzoia	Kitum cave, Mount Elgon National Park	N 01.02937 E 034.75580
FMNH233626	PWW.3627.FecalFTA	Gut	PWW.3627	Chiroptera	Pteropodidae	Rousettus	aegyptiacus	Frugivore	111	93.4	Ad	Male	Trans Nzoia	Kitum	2362	Kitum cave Mount Elgon National Park	Kenya	Trans Nzoia	Kitum cave, Mount Elgon National Park	N 01.02937 E 034.75580
FMNH233631	PWW.3632.TongueEtOH	Tongue	PWW.3632	Chiroptera	Pteropodidae	Rousettus	aegyptiacus	Frugivore	114	91	Ad	Male	Trans Nzoia	Kitum	2362	Kitum cave Mount Elgon National Park	Kenya	Trans Nzoia	Kitum cave, Mount Elgon National Park	N 01.02937 E 034.75580
FMNH233631	PWW.3632.FecalFTA	Gut	PWW.3632	Chiroptera	Pteropodidae	Rousettus	aegyptiacus	Frugivore	114	91	Ad	Male	Trans Nzoia	Kitum	2362	Kitum cave Mount Elgon National Park	Kenya	Trans Nzoia	Kitum cave, Mount Elgon National Park	N 01.02937 E 034.75580
FMNH233630	PWW.3631.TongueEtOH	Tongue	PWW.3631	Chiroptera	Pteropodidae	Rousettus	aegyptiacus	Frugivore	94	90.2	Ad	Male	Trans Nzoia	Kitum	2362	Kitum cave Mount Elgon National Park	Kenya	Trans Nzoia	Kitum cave, Mount Elgon National Park	N 01.02937 E 034.75580
FMNH233630	PWW.3631.FecalFTA	Gut	PWW.3631	Chiroptera	Pteropodidae	Rousettus	aegyptiacus	Frugivore	94	90.2	Ad	Male	Trans Nzoia	Kitum	2362	Kitum cave Mount Elgon National Park	Kenya	Trans Nzoia	Kitum cave, Mount Elgon National Park	N 01.02937 E 034.75580
FMNH233628	PWW.3629.TongueEtOH	Tongue	PWW.3629	Chiroptera	Pteropodidae	Rousettus	aegyptiacus	Frugivore	92	93.1	Ad	Female	Trans Nzoia	Kitum	2362	Kitum cave Mount Elgon National Park	Kenya	Trans Nzoia	Kitum cave, Mount Elgon National Park	N 01.02937 E 034.75580
FMNH233628	PWW.3629.FecalFTA	Gut	PWW.3629	Chiroptera	Pteropodidae	Rousettus	aegyptiacus	Frugivore	92	93.1	Ad	Female	Trans Nzoia	Kitum	2362	Kitum cave Mount Elgon National Park	Kenya	Trans Nzoia	Kitum cave, Mount Elgon National Park	N 01.02937 E 034.75580
FMNH233637	PWW.3638.TongueEtOH	Tongue	PWW.3638	Chiroptera	Pteropodidae	Rousettus	aegyptiacus	Frugivore	60	81.2	Ad	Female	Trans Nzoia	Makingeny	2374	Makingeny cave Mount Elgon National Park	Kenya	Trans Nzoia	Makingeny cave, Mount Elgon National Park	N 01.03553 E 034.75305
FMNH233637	PWW.3638.FecalFTA	Gut	PWW.3638	Chiroptera	Pteropodidae	Rousettus	aegyptiacus	Frugivore	60	81.2	Ad	Female	Trans Nzoia	Makingeny	2374	Makingeny cave Mount Elgon National Park	Kenya	Trans Nzoia	Makingeny cave, Mount Elgon National Park	N 01.03553 E 034.75305
FMNH233639	PWW.3640.TongueEtOH	Tongue	PWW.3640	Chiroptera	Pteropodidae	Rousettus	aegyptiacus	Frugivore	68	86	Ad	Female	Trans Nzoia	Makingeny	2374	Makingeny cave Mount Elgon National Park	Kenya	Trans Nzoia	Makingeny cave, Mount Elgon National Park	N 01.03553 E 034.75305
FMNH233639	PWW.3640.FecalFTA	Gut	PWW.3640	Chiroptera	Pteropodidae	Rousettus	aegyptiacus	Frugivore	68	86	Ad	Female	Trans Nzoia	Makingeny	2374	Makingeny cave Mount Elgon National Park	Kenya	Trans Nzoia	Makingeny cave, Mount Elgon National Park	N 01.03553 E 034.75305
FMNH233638	PWW.3639.TongueEtOH	Tongue	PWW.3639	Chiroptera	Pteropodidae	Rousettus	aegyptiacus	Frugivore	63	85.6	Ad	Female	Trans Nzoia	Makingeny	2374	Makingeny cave Mount Elgon National Park	Kenya	Trans Nzoia	Makingeny cave, Mount Elgon National Park	N 01.03553 E 034.75305
FMNH233638	PWW.3639.FecalFTA	Gut	PWW.3639	Chiroptera	Pteropodidae	Rousettus	aegyptiacus	Frugivore	63	85.6	Ad	Female	Trans Nzoia	Makingeny	2374	Makingeny cave Mount Elgon National Park	Kenya	Trans Nzoia	Makingeny cave, Mount Elgon National Park	N 01.03553 E 034.75305
FMNH233641	PWW.3642.TongueEtOH	Tongue	PWW.3642	Chiroptera	Pteropodidae	Rousettus	aegyptiacus	Frugivore	106	92.7	Ad	Female	Trans Nzoia	Makingeny	2374	Makingeny cave Mount Elgon National Park	Kenya	Trans Nzoia	Makingeny cave, Mount Elgon National Park	N 01.03553 E 034.75305
FMNH233641	PWW.3642.FecalFTA	Gut	PWW.3642	Chiroptera	Pteropodidae	Rousettus	aegyptiacus	Frugivore	106	92.7	Ad	Female	Trans Nzoia	Makingeny	2374	Makingeny cave Mount Elgon National Park	Kenya	Trans Nzoia	Makingeny cave, Mount Elgon National Park	N 01.03553 E 034.75305
FMNH233640	PWW.3641.TongueEtOH	Tongue	PWW.3641	Chiroptera	Pteropodidae	Rousettus	aegyptiacus	Frugivore	88	96	Ad	Female	Trans Nzoia	Makingeny	2374	Makingeny cave Mount Elgon National Park	Kenya	Trans Nzoia	Makingeny cave, Mount Elgon National Park	N 01.03553 E 034.75305
FMNH233640	PWW.3641.FecalFTA	Gut	PWW.3641	Chiroptera	Pteropodidae	Rousettus	aegyptiacus	Frugivore	88	96	Ad	Female	Trans Nzoia	Makingeny	2374	Makingeny cave Mount Elgon National Park	Kenya	Trans Nzoia	Makingeny cave, Mount Elgon National Park	N 01.03553 E 034.75305
FMNH233636	PWW.3637.TongueEtOH	Tongue	PWW.3637	Chiroptera	Pteropodidae	Rousettus	aegyptiacus	Frugivore	86	93.8	Ad	Female	Trans Nzoia	Makingeny	2374	Makingeny cave Mount Elgon National Park	Kenya	Trans Nzoia	Makingeny cave, Mount Elgon National Park	N 01.03553 E 034.75305
FMNH233636	PWW.3637.FecalFTA	Gut	PWW.3637	Chiroptera	Pteropodidae	Rousettus	aegyptiacus	Frugivore	86	93.8	Ad	Female	Trans Nzoia	Makingeny	2374	Makingeny cave Mount Elgon National Park	Kenya	Trans Nzoia	Makingeny cave, Mount Elgon National Park	N 01.03553 E 034.75305
FMNH233635	PWW.3636.TongueEtOH	Tongue	PWW.3636	Chiroptera	Pteropodidae	Rousettus	aegyptiacus	Frugivore	78	92.7	Ad	Female	Trans Nzoia	Makingeny	2374	Makingeny cave Mount Elgon National Park	Kenya	Trans Nzoia	Makingeny cave, Mount Elgon National Park	N 01.03553 E 034.75305
FMNH233635	PWW.3636.FecalFTA	Gut	PWW.3636	Chiroptera	Pteropodidae	Rousettus	aegyptiacus	Frugivore	78	92.7	Ad	Female	Trans Nzoia	Makingeny	2374	Makingeny cave Mount Elgon National Park	Kenya	Trans Nzoia	Makingeny cave, Mount Elgon National Park	N 01.03553 E 034.75305
FMNH233634	PWW.3635.TongueEtOH	Tongue	PWW.3635	Chiroptera	Pteropodidae	Rousettus	aegyptiacus	Frugivore	89	92.9	Ad	Female	Trans Nzoia	Makingeny	2374	Makingeny cave Mount Elgon National Park	Kenya	Trans Nzoia	Makingeny cave, Mount Elgon National Park	N 01.03553 E 034.75305
FMNH233634	PWW.3635.FecalFTA	Gut	PWW.3635	Chiroptera	Pteropodidae	Rousettus	aegyptiacus	Frugivore	89	92.9	Ad	Female	Trans Nzoia	Makingeny	2374	Makingeny cave Mount Elgon National Park	Kenya	Trans Nzoia	Makingeny cave, Mount Elgon National Park	N 01.03553 E 034.75305
FMNH233633	PWW.3634.TongueEtOH	Tongue	PWW.3634	Chiroptera	Pteropodidae	Rousettus	aegyptiacus	Frugivore	98	96	Ad	Female	Trans Nzoia	Makingeny	2374	Makingeny cave Mount Elgon National Park	Kenya	Trans Nzoia	Makingeny cave, Mount Elgon National Park	N 01.03553 E 034.75305
FMNH233633	PWW.3634.FecalFTA	Gut	PWW.3634	Chiroptera	Pteropodidae	Rousettus	aegyptiacus	Frugivore	98	96	Ad	Female	Trans Nzoia	Makingeny	2374	Makingeny cave Mount Elgon National Park	Kenya	Trans Nzoia	Makingeny cave, Mount Elgon National Park	N 01.03553 E 034.75305
FMNH233632	PWW.3633.TongueEtOH	Tongue	PWW.3633	Chiroptera	Pteropodidae	Rousettus	aegyptiacus	Frugivore	92	93	Ad	Female	Trans Nzoia	Makingeny	2374	Makingeny cave Mount Elgon National Park	Kenya	Trans Nzoia	Makingeny cave, Mount Elgon National Park	N 01.03553 E 034.75305
FMNH233632	PWW.3633.FecalFTA	Gut	PWW.3633	Chiroptera	Pteropodidae	Rousettus	aegyptiacus	Frugivore	92	93	Ad	Female	Trans Nzoia	Makingeny	2374	Makingeny cave Mount Elgon National Park	Kenya	Trans Nzoia	Makingeny cave, Mount Elgon National Park	N 01.03553 E 034.75305
FMNH233654	PWW.3607.TongueEtOH	Tongue	PWW.3607	Chiroptera	Rhinolophidae	Rhinolophus	clivosus acrotis	Insectivore	12	52.5	Ad	Female	Trans Nzoia	Kitum	2362	Kitum cave Mount Elgon National Park	Kenya	Trans Nzoia	Kitum cave, Mount Elgon National Park	N 01.02937 E 034.75580
FMNH233654	PWW.3607.SkinEtOH	Skin	PWW.3607	Chiroptera	Rhinolophidae	Rhinolophus	clivosus acrotis	Insectivore	12	52.5	Ad	Female	Trans Nzoia	Kitum	2362	Kitum cave Mount Elgon National Park	Kenya	Trans Nzoia	Kitum cave, Mount Elgon National Park	N 01.02937 E 034.75580
FMNH233654	PWW.3607.FecalFTA	Gut	PWW.3607	Chiroptera	Rhinolophidae	Rhinolophus	clivosus acrotis	Insectivore	12	52.5	Ad	Female	Trans Nzoia	Kitum	2362	Kitum cave Mount Elgon National Park	Kenya	Trans Nzoia	Kitum cave, Mount Elgon National Park	N 01.02937 E 034.75580
FMNH233660	PWW.3624.TongueEtOH	Tongue	PWW.3624	Chiroptera	Rhinolophidae	Rhinolophus	clivosus acrotis	Insectivore	11	52.8	Ad	Female	Trans Nzoia	Kitum	2362	Kitum cave Mount Elgon National Park	Kenya	Trans Nzoia	Kitum cave, Mount Elgon National Park	N 01.02937 E 034.75580
FMNH233660	PWW.3624.SkinEtOH	Skin	PWW.3624	Chiroptera	Rhinolophidae	Rhinolophus	clivosus acrotis	Insectivore	11	52.8	Ad	Female	Trans Nzoia	Kitum	2362	Kitum cave Mount Elgon National Park	Kenya	Trans Nzoia	Kitum cave, Mount Elgon National Park	N 01.02937 E 034.75580
FMNH233660	PWW.3624.FecalFTA	Gut	PWW.3624	Chiroptera	Rhinolophidae	Rhinolophus	clivosus acrotis	Insectivore	11	52.8	Ad	Female	Trans Nzoia	Kitum	2362	Kitum cave Mount Elgon National Park	Kenya	Trans Nzoia	Kitum cave, Mount Elgon National Park	N 01.02937 E 034.75580
FMNH233661	PWW.3625.TongueEtOH	Tongue	PWW.3625	Chiroptera	Rhinolophidae	Rhinolophus	clivosus acrotis	Insectivore	11.2	54.6	Ad	Female	Trans Nzoia	Kitum	2362	Kitum cave Mount Elgon National Park	Kenya	Trans Nzoia	Kitum cave, Mount Elgon National Park	N 01.02937 E 034.75580
FMNH233661	PWW.3625.SkinEtOH	Skin	PWW.3625	Chiroptera	Rhinolophidae	Rhinolophus	clivosus acrotis	Insectivore	11.2	54.6	Ad	Female	Trans Nzoia	Kitum	2362	Kitum cave Mount Elgon National Park	Kenya	Trans Nzoia	Kitum cave, Mount Elgon National Park	N 01.02937 E 034.75580
FMNH233661	PWW.3625.FecalFTA	Gut	PWW.3625	Chiroptera	Rhinolophidae	Rhinolophus	clivosus acrotis	Insectivore	11.2	54.6	Ad	Female	Trans Nzoia	Kitum	2362	Kitum cave Mount Elgon National Park	Kenya	Trans Nzoia	Kitum cave, Mount Elgon National Park	N 01.02937 E 034.75580
FMNH233673	PWW.3623.TongueEtOH	Tongue	PWW.3623	Chiroptera	Rhinolophidae	Rhinolophus	clivosus acrotis	Insectivore	11.9	52.5	Ad	Female	Trans Nzoia	Kitum	2362	Kitum cave Mount Elgon National Park	Kenya	Trans Nzoia	Kitum cave, Mount Elgon National Park	N 01.02937 E 034.75580
FMNH233673	PWW.3623.SkinEtOH	Skin	PWW.3623	Chiroptera	Rhinolophidae	Rhinolophus	clivosus acrotis	Insectivore	11.9	52.5	Ad	Female	Trans Nzoia	Kitum	2362	Kitum cave Mount Elgon National Park	Kenya	Trans Nzoia	Kitum cave, Mount Elgon National Park	N 01.02937 E 034.75580
FMNH233673	PWW.3623.FecalFTA	Gut	PWW.3623	Chiroptera	Rhinolophidae	Rhinolophus	clivosus acrotis	Insectivore	11.9	52.5	Ad	Female	Trans Nzoia	Kitum	2362	Kitum cave Mount Elgon National Park	Kenya	Trans Nzoia	Kitum cave, Mount Elgon National Park	N 01.02937 E 034.75580
FMNH233655	PWW.3618.TongueEtOH	Tongue	PWW.3618	Chiroptera	Rhinolophidae	Rhinolophus	clivosus acrotis	Insectivore	10.7	52	Ad	Male	Trans Nzoia	Kitum	2362	Kitum cave Mount Elgon National Park	Kenya	Trans Nzoia	Kitum cave, Mount Elgon National Park	N 01.02937 E 034.75580
FMNH233655	PWW.3618.SkinEtOH	Skin	PWW.3618	Chiroptera	Rhinolophidae	Rhinolophus	clivosus acrotis	Insectivore	10.7	52	Ad	Male	Trans Nzoia	Kitum	2362	Kitum cave Mount Elgon National Park	Kenya	Trans Nzoia	Kitum cave, Mount Elgon National Park	N 01.02937 E 034.75580
FMNH233655	PWW.3618.FecalFTA	Gut	PWW.3618	Chiroptera	Rhinolophidae	Rhinolophus	clivosus acrotis	Insectivore	10.7	52	Ad	Male	Trans Nzoia	Kitum	2362	Kitum cave Mount Elgon National Park	Kenya	Trans Nzoia	Kitum cave, Mount Elgon National Park	N 01.02937 E 034.75580
FMNH233662	PWW.3626.TongueEtOH	Tongue	PWW.3626	Chiroptera	Rhinolophidae	Rhinolophus	clivosus acrotis	Insectivore	12	55.5	Ad	Female	Trans Nzoia	Kitum	2362	Kitum cave Mount Elgon National Park	Kenya	Trans Nzoia	Kitum cave, Mount Elgon National Park	N 01.02937 E 034.75580
FMNH233662	PWW.3626.SkinEtOH	Skin	PWW.3626	Chiroptera	Rhinolophidae	Rhinolophus	clivosus acrotis	Insectivore	12	55.5	Ad	Female	Trans Nzoia	Kitum	2362	Kitum cave Mount Elgon National Park	Kenya	Trans Nzoia	Kitum cave, Mount Elgon National Park	N 01.02937 E 034.75580
FMNH233662	PWW.3626.FecalFTA	Gut	PWW.3626	Chiroptera	Rhinolophidae	Rhinolophus	clivosus acrotis	Insectivore	12	55.5	Ad	Female	Trans Nzoia	Kitum	2362	Kitum cave Mount Elgon National Park	Kenya	Trans Nzoia	Kitum cave, Mount Elgon National Park	N 01.02937 E 034.75580
FMNH233659	PWW.3622.TongueEtOH	Tongue	PWW.3622	Chiroptera	Rhinolophidae	Rhinolophus	clivosus acrotis	Insectivore	12	53.3	Ad	Female	Trans Nzoia	Kitum	2362	Kitum cave Mount Elgon National Park	Kenya	Trans Nzoia	Kitum cave, Mount Elgon National Park	N 01.02937 E 034.75580
FMNH233659	PWW.3622.SkinEtOH	Skin	PWW.3622	Chiroptera	Rhinolophidae	Rhinolophus	clivosus acrotis	Insectivore	12	53.3	Ad	Female	Trans Nzoia	Kitum	2362	Kitum cave Mount Elgon National Park	Kenya	Trans Nzoia	Kitum cave, Mount Elgon National Park	N 01.02937 E 034.75580
FMNH233659	PWW.3622.FecalFTA	Gut	PWW.3622	Chiroptera	Rhinolophidae	Rhinolophus	clivosus acrotis	Insectivore	12	53.3	Ad	Female	Trans Nzoia	Kitum	2362	Kitum cave Mount Elgon National Park	Kenya	Trans Nzoia	Kitum cave, Mount Elgon National Park	N 01.02937 E 034.75580
FMNH233658	PWW.3621.TongueEtOH	Tongue	PWW.3621	Chiroptera	Rhinolophidae	Rhinolophus	clivosus acrotis	Insectivore	11.5	52.9	Ad	Female	Trans Nzoia	Kitum	2362	Kitum cave Mount Elgon National Park	Kenya	Trans Nzoia	Kitum cave, Mount Elgon National Park	N 01.02937 E 034.75580
FMNH233658	PWW.3621.SkinEtOH	Skin	PWW.3621	Chiroptera	Rhinolophidae	Rhinolophus	clivosus acrotis	Insectivore	11.5	52.9	Ad	Female	Trans Nzoia	Kitum	2362	Kitum cave Mount Elgon National Park	Kenya	Trans Nzoia	Kitum cave, Mount Elgon National Park	N 01.02937 E 034.75580
FMNH233658	PWW.3621.FecalFTA	Gut	PWW.3621	Chiroptera	Rhinolophidae	Rhinolophus	clivosus acrotis	Insectivore	11.5	52.9	Ad	Female	Trans Nzoia	Kitum	2362	Kitum cave Mount Elgon National Park	Kenya	Trans Nzoia	Kitum cave, Mount Elgon National Park	N 01.02937 E 034.75580
FMNH233657	PWW.3620.TongueEtOH	Tongue	PWW.3620	Chiroptera	Rhinolophidae	Rhinolophus	clivosus acrotis	Insectivore	10.5	52.9	Ad	Female	Trans Nzoia	Kitum	2362	Kitum cave Mount Elgon National Park	Kenya	Trans Nzoia	Kitum cave, Mount Elgon National Park	N 01.02937 E 034.75580
FMNH233657	PWW.3620.SkinEtOH	Skin	PWW.3620	Chiroptera	Rhinolophidae	Rhinolophus	clivosus acrotis	Insectivore	10.5	52.9	Ad	Female	Trans Nzoia	Kitum	2362	Kitum cave Mount Elgon National Park	Kenya	Trans Nzoia	Kitum cave, Mount Elgon National Park	N 01.02937 E 034.75580
FMNH233657	PWW.3620.FecalFTA	Gut	PWW.3620	Chiroptera	Rhinolophidae	Rhinolophus	clivosus acrotis	Insectivore	10.5	52.9	Ad	Female	Trans Nzoia	Kitum	2362	Kitum cave Mount Elgon National Park	Kenya	Trans Nzoia	Kitum cave, Mount Elgon National Park	N 01.02937 E 034.75580
FMNH233656	PWW.3619.TongueEtOH	Tongue	PWW.3619	Chiroptera	Rhinolophidae	Rhinolophus	clivosus acrotis	Insectivore	10.5	52.5	Ad	Male	Trans Nzoia	Kitum	2362	Kitum cave Mount Elgon National Park	Kenya	Trans Nzoia	Kitum cave, Mount Elgon National Park	N 01.02937 E 034.75580
FMNH233656	PWW.3619.SkinEtOH	Skin	PWW.3619	Chiroptera	Rhinolophidae	Rhinolophus	clivosus acrotis	Insectivore	10.5	52.5	Ad	Male	Trans Nzoia	Kitum	2362	Kitum cave Mount Elgon National Park	Kenya	Trans Nzoia	Kitum cave, Mount Elgon National Park	N 01.02937 E 034.75580
FMNH233656	PWW.3619.FecalFTA	Gut	PWW.3619	Chiroptera	Rhinolophidae	Rhinolophus	clivosus acrotis	Insectivore	10.5	52.5	Ad	Male	Trans Nzoia	Kitum	2362	Kitum cave Mount Elgon National Park	Kenya	Trans Nzoia	Kitum cave, Mount Elgon National Park	N 01.02937 E 034.75580
FMNH234013	PWW.3604.TongueEtOH	Tongue	PWW.3604	Chiroptera	Hipposideridae	Hipposideros	caffer	Insectivore	10.9	50	Ad	Female	Trans Nzoia	Makingeny	2374	Makingeny cave Mount Elgon National Park	Kenya	Trans Nzoia	Makingeny cave, Mount Elgon National Park	N 01.03553 E 034.75305
FMNH234013	PWW.3604.SkinEtOH	Skin	PWW.3604	Chiroptera	Hipposideridae	Hipposideros	caffer	Insectivore	10.9	50	Ad	Female	Trans Nzoia	Makingeny	2374	Makingeny cave Mount Elgon National Park	Kenya	Trans Nzoia	Makingeny cave, Mount Elgon National Park	N 01.03553 E 034.75305
FMNH234013	PWW.3604.FecalFTA	Gut	PWW.3604	Chiroptera	Hipposideridae	Hipposideros	caffer	Insectivore	10.9	50	Ad	Female	Trans Nzoia	Makingeny	2374	Makingeny cave Mount Elgon National Park	Kenya	Trans Nzoia	Makingeny cave, Mount Elgon National Park	N 01.03553 E 034.75305
FMNH234021	PWW.3613.TongueEtOH	Tongue	PWW.3613	Chiroptera	Hipposideridae	Hipposideros	caffer	Insectivore	9	52	Ad	Male	Trans Nzoia	Makingeny	2374	Makingeny cave Mount Elgon National Park	Kenya	Trans Nzoia	Makingeny cave, Mount Elgon National Park	N 01.03553 E 034.75305
FMNH234021	PWW.3613.SkinEtOH	Skin	PWW.3613	Chiroptera	Hipposideridae	Hipposideros	caffer	Insectivore	9	52	Ad	Male	Trans Nzoia	Makingeny	2374	Makingeny cave Mount Elgon National Park	Kenya	Trans Nzoia	Makingeny cave, Mount Elgon National Park	N 01.03553 E 034.75305
FMNH234021	PWW.3613.FecalFTA	Gut	PWW.3613	Chiroptera	Hipposideridae	Hipposideros	caffer	Insectivore	9	52	Ad	Male	Trans Nzoia	Makingeny	2374	Makingeny cave Mount Elgon National Park	Kenya	Trans Nzoia	Makingeny cave, Mount Elgon National Park	N 01.03553 E 034.75305
FMNH234020	PWW.3612.TongueEtOH	Tongue	PWW.3612	Chiroptera	Hipposideridae	Hipposideros	caffer	Insectivore	9.5	52.5	Ad	Male	Trans Nzoia	Makingeny	2374	Makingeny cave Mount Elgon National Park	Kenya	Trans Nzoia	Makingeny cave, Mount Elgon National Park	N 01.03553 E 034.75305
FMNH234020	PWW.3612.SkinEtOH	Skin	PWW.3612	Chiroptera	Hipposideridae	Hipposideros	caffer	Insectivore	9.5	52.5	Ad	Male	Trans Nzoia	Makingeny	2374	Makingeny cave Mount Elgon National Park	Kenya	Trans Nzoia	Makingeny cave, Mount Elgon National Park	N 01.03553 E 034.75305
FMNH234020	PWW.3612.FecalFTA	Gut	PWW.3612	Chiroptera	Hipposideridae	Hipposideros	caffer	Insectivore	9.5	52.5	Ad	Male	Trans Nzoia	Makingeny	2374	Makingeny cave Mount Elgon National Park	Kenya	Trans Nzoia	Makingeny cave, Mount Elgon National Park	N 01.03553 E 034.75305
FMNH234019	PWW.3611.TongueEtOH	Tongue	PWW.3611	Chiroptera	Hipposideridae	Hipposideros	caffer	Insectivore	9.5	52.4	Ad	Female	Trans Nzoia	Makingeny	2374	Makingeny cave Mount Elgon National Park	Kenya	Trans Nzoia	Makingeny cave, Mount Elgon National Park	N 01.03553 E 034.75305
FMNH234019	PWW.3611.SkinEtOH	Skin	PWW.3611	Chiroptera	Hipposideridae	Hipposideros	caffer	Insectivore	9.5	52.4	Ad	Female	Trans Nzoia	Makingeny	2374	Makingeny cave Mount Elgon National Park	Kenya	Trans Nzoia	Makingeny cave, Mount Elgon National Park	N 01.03553 E 034.75305
FMNH234019	PWW.3611.FecalFTA	Gut	PWW.3611	Chiroptera	Hipposideridae	Hipposideros	caffer	Insectivore	9.5	52.4	Ad	Female	Trans Nzoia	Makingeny	2374	Makingeny cave Mount Elgon National Park	Kenya	Trans Nzoia	Makingeny cave, Mount Elgon National Park	N 01.03553 E 034.75305
FMNH234018	PWW.3610.TongueEtOH	Tongue	PWW.3610	Chiroptera	Hipposideridae	Hipposideros	caffer	Insectivore	9.5	54	Ad	Female	Trans Nzoia	Makingeny	2374	Makingeny cave Mount Elgon National Park	Kenya	Trans Nzoia	Makingeny cave, Mount Elgon National Park	N 01.03553 E 034.75305
FMNH234018	PWW.3610.SkinEtOH	Skin	PWW.3610	Chiroptera	Hipposideridae	Hipposideros	caffer	Insectivore	9.5	54	Ad	Female	Trans Nzoia	Makingeny	2374	Makingeny cave Mount Elgon National Park	Kenya	Trans Nzoia	Makingeny cave, Mount Elgon National Park	N 01.03553 E 034.75305
FMNH234018	PWW.3610.FecalFTA	Gut	PWW.3610	Chiroptera	Hipposideridae	Hipposideros	caffer	Insectivore	9.5	54	Ad	Female	Trans Nzoia	Makingeny	2374	Makingeny cave Mount Elgon National Park	Kenya	Trans Nzoia	Makingeny cave, Mount Elgon National Park	N 01.03553 E 034.75305
FMNH234017	PWW.3609.TongueEtOH	Tongue	PWW.3609	Chiroptera	Hipposideridae	Hipposideros	caffer	Insectivore	9.5	54	Ad	Female	Trans Nzoia	Makingeny	2374	Makingeny cave Mount Elgon National Park	Kenya	Trans Nzoia	Makingeny cave, Mount Elgon National Park	N 01.03553 E 034.75305
FMNH234017	PWW.3609.SkinEtOH	Skin	PWW.3609	Chiroptera	Hipposideridae	Hipposideros	caffer	Insectivore	9.5	54	Ad	Female	Trans Nzoia	Makingeny	2374	Makingeny cave Mount Elgon National Park	Kenya	Trans Nzoia	Makingeny cave, Mount Elgon National Park	N 01.03553 E 034.75305
FMNH234017	PWW.3609.FecalFTA	Gut	PWW.3609	Chiroptera	Hipposideridae	Hipposideros	caffer	Insectivore	9.5	54	Ad	Female	Trans Nzoia	Makingeny	2374	Makingeny cave Mount Elgon National Park	Kenya	Trans Nzoia	Makingeny cave, Mount Elgon National Park	N 01.03553 E 034.75305
FMNH234016	PWW.3608.TongueEtOH	Tongue	PWW.3608	Chiroptera	Hipposideridae	Hipposideros	caffer	Insectivore	10	55	Ad	Female	Trans Nzoia	Makingeny	2374	Makingeny cave Mount Elgon National Park	Kenya	Trans Nzoia	Makingeny cave, Mount Elgon National Park	N 01.03553 E 034.75305
FMNH234016	PWW.3608.SkinEtOH	Skin	PWW.3608	Chiroptera	Hipposideridae	Hipposideros	caffer	Insectivore	10	55	Ad	Female	Trans Nzoia	Makingeny	2374	Makingeny cave Mount Elgon National Park	Kenya	Trans Nzoia	Makingeny cave, Mount Elgon National Park	N 01.03553 E 034.75305
FMNH234016	PWW.3608.FecalFTA	Gut	PWW.3608	Chiroptera	Hipposideridae	Hipposideros	caffer	Insectivore	10	55	Ad	Female	Trans Nzoia	Makingeny	2374	Makingeny cave Mount Elgon National Park	Kenya	Trans Nzoia	Makingeny cave, Mount Elgon National Park	N 01.03553 E 034.75305
FMNH234015	PWW.3606.TongueEtOH	Tongue	PWW.3606	Chiroptera	Hipposideridae	Hipposideros	caffer	Insectivore	10	52	Ad	Female	Trans Nzoia	Makingeny	2374	Makingeny cave Mount Elgon National Park	Kenya	Trans Nzoia	Makingeny cave, Mount Elgon National Park	N 01.03553 E 034.75305
FMNH234015	PWW.3606.SkinEtOH	Skin	PWW.3606	Chiroptera	Hipposideridae	Hipposideros	caffer	Insectivore	10	52	Ad	Female	Trans Nzoia	Makingeny	2374	Makingeny cave Mount Elgon National Park	Kenya	Trans Nzoia	Makingeny cave, Mount Elgon National Park	N 01.03553 E 034.75305
FMNH234015	PWW.3606.FecalFTA	Gut	PWW.3606	Chiroptera	Hipposideridae	Hipposideros	caffer	Insectivore	10	52	Ad	Female	Trans Nzoia	Makingeny	2374	Makingeny cave Mount Elgon National Park	Kenya	Trans Nzoia	Makingeny cave, Mount Elgon National Park	N 01.03553 E 034.75305
FMNH234014	PWW.3605.TongueEtOH	Tongue	PWW.3605	Chiroptera	Hipposideridae	Hipposideros	caffer	Insectivore	8	52	Ad	Male	Trans Nzoia	Makingeny	2374	Makingeny cave Mount Elgon National Park	Kenya	Trans Nzoia	Makingeny cave, Mount Elgon National Park	N 01.03553 E 034.75305
FMNH234014	PWW.3605.SkinEtOH	Skin	PWW.3605	Chiroptera	Hipposideridae	Hipposideros	caffer	Insectivore	8	52	Ad	Male	Trans Nzoia	Makingeny	2374	Makingeny cave Mount Elgon National Park	Kenya	Trans Nzoia	Makingeny cave, Mount Elgon National Park	N 01.03553 E 034.75305
FMNH234014	PWW.3605.FecalFTA	Gut	PWW.3605	Chiroptera	Hipposideridae	Hipposideros	caffer	Insectivore	8	52	Ad	Male	Trans Nzoia	Makingeny	2374	Makingeny cave Mount Elgon National Park	Kenya	Trans Nzoia	Makingeny cave, Mount Elgon National Park	N 01.03553 E 034.75305
FMNH234012	PWW.3603.TongueEtOH	Tongue	PWW.3603	Chiroptera	Hipposideridae	Hipposideros	caffer	Insectivore	8.5	53	Ad	Female	Trans Nzoia	Makingeny	2374	Makingeny cave Mount Elgon National Park	Kenya	Trans Nzoia	Makingeny cave, Mount Elgon National Park	N 01.03553 E 034.75305
FMNH234012	PWW.3603.SkinEtOH	Skin	PWW.3603	Chiroptera	Hipposideridae	Hipposideros	caffer	Insectivore	8.5	53	Ad	Female	Trans Nzoia	Makingeny	2374	Makingeny cave Mount Elgon National Park	Kenya	Trans Nzoia	Makingeny cave, Mount Elgon National Park	N 01.03553 E 034.75305
FMNH234012	PWW.3603.FecalFTA	Gut	PWW.3603	Chiroptera	Hipposideridae	Hipposideros	caffer	Insectivore	8.5	53	Ad	Female	Trans Nzoia	Makingeny	2374	Makingeny cave Mount Elgon National Park	Kenya	Trans Nzoia	Makingeny cave, Mount Elgon National Park	N 01.03553 E 034.75305
