# Supplementary material for: Ecology and Host Identity Outweigh Evolutionary History in Shaping the Bat Microbiome
Source: mSystems. 2019 Nov 12;4(6):e00511-19. doi: 10.1128/mSystems.00511-19 (PMC7407897; doi:10.1128/mSystems.00511-19)
Supplement: TABLE S3 [file mSystems.00511-19-st003.xlsx]

## Sheet: Table_S3_hosts_by_site.csv
Table S3. Host counts by site
Bat Family	Bat species	Acholi	Aringa	Kakamega	Kaptum	Karamoja	Kilifi	Makueni	Nakuru	Trans Nzoia	Total
Emballonuridae							11				11
	Coleura afra						11				11
Hipposideridae				23		1	20		26	10	80
	Doryrhina camerunensis			2							2
	Hipposideros caffer					1	10		26	10	47
	Hipposideros ruber			21							21
	Macronycteris vittatus						10				10
Miniopteridae				22		32	26		36		116
	Miniopterus africanus						8		14		22
	Miniopterus inflatus rufus			22							22
	Miniopterus minor						18				18
	Miniopterus natalensis					32			22		54
Molossidae			14					33			47
	Chaerephon bivitattus		14								14
	Otomops harrisoni							33			33
Nycteridae		3		2	5	1			5		16
	Nycteris arge	3		1	5	1					10
	Nycteris thebaica			1					5		6
Pteropodidae		45	9	2		22	13			16	107
	Epomophorus labiatus		5			2					7
	Epomophorus wahlbergi	5					1				6
	Micropteropus pusillus		4								4
	Myonycteris angolensis	3		1		1					5
	Rousettus aegyptiacus			1		19	12			16	48
	Stenonycteris lanosus	37									37
Rhinolophidae		10				27		3	38	10	88
	Rhinolophus clivosus							1			1
	Rhinolophus clivosus acrotis	10				23				10	43
	Rhinolophus eloquens							2	24		26
	Rhinolophus hildebrandtii					4					4
	Rhinolophus landeri								14		14
Rhinonycteridae							10				10
	Triaenops afer						10				10
Vespertilionidae		5		3		10	4				22
	Myotis tricolor					9					9
	Neoromicia nana			1							1
	Neoromicia sp.						3				3
	Pipistrellus sp.	1				1					2
	Scotoecus hindei	4									4
	Scotophilus dinganii			2			1				3
Total		63	23	52	5	93	84	36	105	36	497
