# Supplementary material for: Ecology and Host Identity Outweigh Evolutionary History in Shaping the Bat Microbiome
Source: mSystems. 2019 Nov 12;4(6):e00511-19. doi: 10.1128/mSystems.00511-19 (PMC7407897; doi:10.1128/mSystems.00511-19)
Supplement: TABLE S4 [file mSystems.00511-19-st004.xlsx]

## Sheet: Sheet1
Table S4. Average individual α-diversity of microbial communities across anatomical sites within each host genus, measured by Shannon Index of diversity (SI) and observed ASV richness (Obs) with standard deviation (SD); n corresponds to number of libraries included in each calculation following quality filtering.
Gut	Mean SI±SD	Mean Obs±SD	n	Tongue	Mean SI±SD	Mean Obs±SD	n	Skin	Mean SI±SD	Mean Obs±SD	n
Chaerephon	1.2±0.7	53.1±40	12	Chaerephon	1.4±0.5	57.9±25	14	Chaerephon	3.6±0.6	581.4±183	14
Coleura	1.5±0.4	49.7±14	9	Coleura	0.4±0.2	41.6±14	11	Coleura	4.1±0.4	592.1±59	11
Doryrhina	3.4±0.7	125±37	2	Doryrhina	1.8±NA	307±NA	1	Doryrhina	NA	NA	0
Epomophorus	1.7±0.4	54.1±14	9	Epomophorus	1.4±0.6	43.4±18	9	Epomophorus	3.8±1.7	602.1±608	13
Hipposideros	1.4±0.7	74.7±64	63	Hipposideros	1.3±0.9	77.1±59	51	Hipposideros	4.5±0.7	384.2±205	50
Macronycteris	2.2±0.7	79.7±28	9	Macronycteris	1.8±0.3	110.4±34	7	Macronycteris	4.9±0.4	894.8±296	5
Micropteropus	1.9±0.3	39±4	3	Micropteropus	2.2±0.3	39.5±12	4	Micropteropus	2.3±0.2	85±47	3
Miniopterus	1.5±1	75±94	84	Miniopterus	1.5±1	49.8±47	70	Miniopterus	4.2±0.8	440±277	90
Myonycteris	1.4±1.5	153.7±202	3	Myonycteris	1.4±0.7	235±198	4	Myonycteris	5.4±0.4	1370±382	5
Myotis	1.7±NA	60±NA	1	Myotis	1.3±0.4	73.2±37	6	Myotis	5.6±0.3	858.7±99	3
Neoromicia	2±0.6	71.5±6	2	Neoromicia	1.5±0.5	38.8±27	4	Neoromicia	3.9±0.8	308.5±185	4
Nycteris	1.6±1.1	87.2±68	10	Nycteris	1.4±0.6	90.4±75	11	Nycteris	4.6±1.3	883.4±526	14
Otomops	0.9±0.9	56.6±49	26	Otomops	0.4±0.3	22.5±10	26	Otomops	3.9±0.9	310.8±107	33
Pipistrellus	1.1±NA	107±NA	1	Pipistrellus	5.3±NA	457±NA	1	Pipistrellus	5.7±1.1	704±447	2
Rhinolophus	1.4±0.7	64.9±62	58	Rhinolophus	1.8±1	128.8±162	54	Rhinolophus	4.9±0.7	611.6±460	71
Rousettus	2.1±0.9	102.1±131	28	Rousettus	1.6±0.4	64.3±39	33	Rousettus	4.2±1.3	947.6±526	34
Scotoecus	1.9±1	99.3±35	4	Scotoecus	2±0.5	24.3±4	3	Scotoecus	4.3±0.6	387.5±117	4
Scotophilus	1.3±0.7	71.3±52	3	Scotophilus	0.4±NA	17±NA	1	Scotophilus	4.7±0.6	614.5±190	2
Stenonycteris	1.6±0.6	61.3±55	32	Stenonycteris	1.7±0.4	107.4±95	24	Stenonycteris	4.6±0.7	893.8±322	32
Triaenops	1.7±0.4	86.8±44	9	Triaenops	1.3±0.3	99.6±50	9	Triaenops	4.2±0.4	570.8±179	10
			Total ngut				Total noral				Total nskin
Mean	1.7±1	78.6±55.5	368		1.6±0.8	104.3±53.3	343		4.4±0.7	633.7±274.5	400
