# Supplementary material for: Ecology and Host Identity Outweigh Evolutionary History in Shaping the Bat Microbiome
Source: mSystems. 2019 Nov 12;4(6):e00511-19. doi: 10.1128/mSystems.00511-19 (PMC7407897; doi:10.1128/mSystems.00511-19)
Supplement: TABLE S5 [file mSystems.00511-19-st005.xlsx]

## Sheet: Sheet1
Table S5. PERMANOVA tests of host traits and host taxon with nesting using unweighted and weighted UniFrac betadiversity metrics estimated for datasets reduced to include only (1) species for which >10 individuals were sampled and (2) species for which >20 individuals were sampled. Formulas are provided below the table.
			Unweighted UniFrac													Weighted UniFrac
			N>10						N>20							N>10						N>20
Site	Formula	Variable	df	Sum Sqrs	R2	F	Pr(>F)		df	Sum Sqrs	R2	F	Pr(>F)			df	Sum Sqrs	R2	F	Pr(>F)		df	Sum Sqrs	R2	F	Pr(>F)
Gut	1	Locality	13	6.82	0.087	2.6	0.001		13	0.81	0.093	2.37	0.001			13	2.41	0.069	2.16	0.001		13	0.81	0.093	2.37	0.001
		Host species	15	0.1	0.096	2.49	0.001		9	0.59	0.068	2.5	0.001			15	4.04	0.115	3.13	0.001		9	0.59	0.068	2.5	0.001
	2	Diet	1	2.15	0.027	8.99	0.001		1	0.68	0.078	22.43	0.001			1	1.91	0.055	18.52	0.001		1	0.68	0.078	22.43	0.001
	3	Age	2	0.79	0.01	1.67	0.005		2	0.12	0.013	1.88	0.054			2	0.4	0.011	1.91	0.035		2	0.12	0.013	1.88	0.069
		Sex	1	0.55	0.0071	2.33	0.005		1	0.02	<0.01	0.66	0.754			1	0.09	<0.01	0.84	0.57		1	0.02	<0.01	0.66	0.752
		Mass	1	1.75	0.022	7.38	0.003		1	0.54	0.062	17.51	0.003			1	1.61	0.046	15.61	0.003		1	0.54	0.062	17.51	0.003
Oral	1	Locality	12	7.39	0.091	2.79	0.001		12	0.5	0.062	2.1	0.001			12	0.9	0.049	2.19	0.001		12	0.5	0.062	2.1	0.001
		Host species	15	8.68	0.107	2.62	0.001		9	1.24	0.154	7	0.001			15	4.21	0.232	8.24	0.001		9	1.24	0.15	7	0.001
	2	Diet	1	1.93	0.024	6.92	0.001		1	1.76	0.219	64.73	0.001			1	3.07	0.17	57.51	0.001		1	1.76	0.22	64.73	0.001
	3	Age	2	1.56	0.019	2.82	0.002		2	0.18	0.022	3.02	0.005			2	0.38	0.021	3.43	0.003		2	0.18	0.022	3.08	0.008
		Sex	1	0.28	<0.01	1.01	0.406		1	0.11	0.014	3.87	0.005			1	0.19	0.011	3.47	0.011		1	0.11	0.014	3.87	0.008
		Mass	1	1.71	0.021	6.21	0.002		1	1.11	0.134	39.18	0.001			1	1.81	0.1	32.76	0.001		1	1.11	0.14	39.18	0.001
Skin	1	Locality	14	10.89	0.12	4.04	0.001		14	2.53	0.27	9.77	0.001			14	3.44	0.2	9.77	0.001		14	2.53	0.27	9.77	0.001
		Host species	15	6.53	0.074	2.26	0.001		9	0.82	0.087	4.94	0.001			15	2.1	0.119	5.55	0.001		9	0.82	0.087	4.94	0.001
	2	Diet	1	4.69	0.05	18.58	0.001		1	0.6	0.063	17.98	0.001			1	1	0.057	19.77	0.001		1	0.6	0.063	17.98	0.001
	3	Age	2	1.94	0.022	3.89	0.002		2	0.23	0.024	3.5	0.002			2	0.4	0.023	4.02	0.002		2	0.23	0.024	3.5	0.002
		Sex	1	0.33	<0.01	1.34	0.069		1	0.06	0.0061	1.75	0.046			1	0.065	<0.01	1.31	0.001		1	0.06	0.006	1.77	0.058
		Mass	1	2.95	0.034	11.81	0.001		1	0.4	0.042	12.25	0.002			1	0.63	0.036	12.52	0.002		1	0.4	0.042	12.25	0.002
Formula 1. adonis2([data] ~ Locality + Host species, by = "margin", perm = 999)
Formula 2. adonis2([data] ~ Diet, strata = Locality, perm = 999)
Formula 3. adonis2([data] ~ Age + Sex + Mass, strata = Host species, by = "margin", perm = 999)
Table S5. continued
			Unweighted UniFrac													Unweighted UniFrac
			N>10						N>20							N>10						N>20
Site	Formula	Taxonomic Level	df	Sum Sqrs	R2	F	Pr(>F)		df	Sum Sqrs	R2	F	Pr(>F)			df	Sum Sqrs	R2	F	Pr(>F)		df	Sum Sqrs	R2	F	Pr(>F)
Gut	5	Family	7	5.96	0.08	3.7	0.001		4	0.97	0.11	8.14	0.001			7	3.82	0.11	5.5	0.001		4	0.97	0.11	8.14	0.001
	6	Genus	9	8.15	0.1	4	0.001		5	1.32	0.15	9.29	0.001			9	5.49	0.16	6.46	0.001		5	1.32	0.15	9.29	0.001
	7	species	16	12.8	0.16	3.7	0.001		10	1.58	0.18	5.65	0.001			16	7.4	0.21	5.12	0.001		10	1.58	0.18	5.65	0.001
Oral	5	Family	7	9.23	0.11	5.09	0.001		4	2.53	0.31	26.12	0.001			7	5.75	0.32	18.29	0.001		4	2.53	0.31	26.12	0.001
	6	Genus	9	11.85	0.15	5.24	0.001		5	2.57	0.32	21.34	0.001			9	6.05	0.33	15.24	0.001		5	2.57	0.32	21.34	0.001
	7	species	16	17	0.21	4.45	0.001		10	3.42	0.42	16.41	0.001			16	8.56	0.47	14.9	0.001		10	3.42	0.42	16.41	0.001
Skin	5	Family	7	10.75	0.12	6.45	0.001		4	1.41	0.15	11.61	0.001			7	3.63	0.21	11.98	0.001		4	1.41	0.15	11.61	0.001
	6	Genus	9	12.97	0.15	6.19	0.001		5	1.68	0.18	11.39	0.001			9	4.36	0.25	11.73	0.001		5	1.68	0.18	11.39	0.001
	7	species	16	19.07	0.22	5.45	0.001		10	2.43	0.26	8.92	0.001			16	6.62	0.38	11.81	0.001		10	2.43	0.26	8.92	0.001
Formula 5. adonis2([data] ~ Host Family, perm = 999)
Formula 6. adonis2([data] ~ Host Family:Host Genus, perm = 999)
Formula 7. adonis2([data] ~ Host Family:Host Genus:Host species, perm = 999)
